# Supplementary material for: Active protein ubiquitination regulates xylem vessel functionality
Source: Plant Cell. 2024 Aug 2;36(9):3298–317. doi: 10.1093/plcell/koae221 (PMC11371170; doi:10.1093/plcell/koae221)
Supplement: koae221_Supplementary_Data [file koae221_supplementary_data.zip]

Archive with 4 entries (4 files):
- Supplementary Data Sets_Phookaew.xlsx
- Supplementary figures_revised MA.pdf
- tpc.00076.2024-s07.pdf
- TPC2024RA00076R2_Author_Revisions_Checklist.pdf
