# Supplementary material for: Active protein ubiquitination regulates xylem vessel functionality
Source: Plant Cell. 2024 Aug 2;36(9):3298–317. doi: 10.1093/plcell/koae221 (PMC11371170; doi:10.1093/plcell/koae221)
Supplement: koae221_Supplementary_Data [file koae221_supplementary_data.zip › Supplementary Data Sets_Phookaew.xlsx]

## Sheet: S1
Supplementary Data. Phookaew et al. (2024). Active protein ubiquitination regulates xylem vessel functionality. Plant Cell.
Supplementary Data Set S1. Average fluorescence intensity (arbitrary units) in Col-0, wide-type VND7-VP16-GR, and seiv tissues (LSD test, p<0.01)
Time (min)	1		2		3		4		5		6		7		8		9		10
Col-0	65.7752	a	149.609	a	181.306	a	199.429	a	206.389	a	211.689	a	213.819	a	215.212	a	217.55	a	220.58	a
VND7-VP16-GR	52.7452	a	121.088	a	156.467	a	180.134	a	189.533	a	196.667	a	206.933	a	205.4	a	212.6	a	214.267	a
seiv3	34.9611	a	75.1117	b	107.695	b	130.629	b	140.944	b	156.708	b	160.617	b	171.456	b	178.86	b	185.063	b
		p=0.011		p<0.001		p<0.0001		p<0.0001		p<0.0001		p<0.0001		p<0.0001		p<0.001		p<0.001		p<0.001
Time (min)	1		2		3		4		5		6		7		8		9		10
Col-0	65.7752	a	149.609	a	181.306	a	199.429	a	206.389	a	211.689	a	213.819	a	215.212	a	217.55	a	220.58	a
VND7-VP16-GR	52.7452	a	121.088	a	156.467	a	180.134	a	189.533	a	196.667	a	206.933	a	205.4	a	212.6	a	214.267	a
seiv4	52.768	a	85.0419	b	113.702	b	131.25	b	135.516	b	139.833	b	143.475	b	149.656	b	153.041	b	159.167	b
		p=0.581		p=0.009		p<0.001		p<0.0001		p<0.0001		p<0.0001		p<0.0001		p<0.0001		p<0.0001		p<0.0001
Time (min)	1		2		3		4		5		6		7		8		9		10
Col-0	65.7752	a	149.609	a	181.306	a	199.429	a	206.389	a	211.689	a	213.819	a	215.212	a	217.55	a	220.58	a
VND7-VP16-GR	52.7452	a	121.088	a	156.467	a	180.134	a	189.533	a	196.667	a	206.933	a	205.4	a	212.6	a	214.267	a
seiv6	87.758	a	126.782	a	138.214	a	151.565	b	155.299	b	163.494	b	164.718	b	176.662	b	176.583	b	176.792	b
		p=0.108		p=0.283		p=0.026		p<0.002		p<0.0001		p<0.0001		p<0.0001		p<0.001		p<0.0001		p<0.0001
Time (min)	1		2		3		4		5		6		7		8		9		10
Col-0	65.7752	a	149.609	a	181.306	a	199.429	a	206.389	a	211.689	a	213.819	a	215.212	a	217.55	a	220.58	a
VND7-VP16-GR	52.7452	a	121.088	a	156.467	a	180.134	a	189.533	a	196.667	a	206.933	a	205.4	a	212.6	a	214.267	a
seiv9	73.7778	a	123.555	a	153.481	a	167	b	170.593	b	174.889	b	175.63	b	178.185	b	180.518	b	176.815	b
		p=0.506		p=0.201		p=0.090		p<0.010		p<0.002		p<0.001		p<0.0001		p<0.001		p<0.0001		p<0.0001
ANOVA result
Col-0/VND7-VP16-GR/seiv3							Col-0/VND7-VP16-GR/seiv4							Col-0/VND7-VP16-GR/seiv6							Col-0/VND7-VP16-GR/seiv9
1min							1min							1min							1min
	Sum of Squares	df	Mean Square	F	Sig.			Sum of Squares	df	Mean Square	F	Sig.			Sum of Squares	df	Mean Square	F	Sig.			Sum of Squares	df	Mean Square	F	Sig.
Between Groups	4294.9	2	2147.45	5.712	0.011		Between Groups	900.987	2	450.493	0.559	0.581		Between Groups	4157.7	2	2078.85	2.507	0.108		Between Groups	1423.22	2	711.611	0.704	0.506
Within Groups	7519.06	20	375.953				Within Groups	15304.5	19	805.502				Within Groups	15755.5	19	829.238				Within Groups	20218.9	20	1010.94
Total	11814	22					Total	16205.5	21					Total	19913.2	21					Total	21642.1	22
2min							2min							2min							2min
	Sum of Squares	df	Mean Square	F	Sig.			Sum of Squares	df	Mean Square	F	Sig.			Sum of Squares	df	Mean Square	F	Sig.			Sum of Squares	df	Mean Square	F	Sig.
Between Groups	25272.3	2	12636.2	10.024	0.001		Between Groups	17669.9	2	8834.97	6.101	0.009		Between Groups	3428.11	2	1714.06	1.349	0.283		Between Groups	3993.94	2	1996.97	1.742	0.201
Within Groups	25211.3	20	1260.57				Within Groups	27514.2	19	1448.12				Within Groups	24149.3	19	1271.02				Within Groups	22928.4	20	1146.42
Total	50483.6	22					Total	45184.2	21					Total	27577.4	21					Total	26922.3	22
3min							3min							3min							3min
	Sum of Squares	df	Mean Square	F	Sig.			Sum of Squares	df	Mean Square	F	Sig.			Sum of Squares	df	Mean Square	F	Sig.			Sum of Squares	df	Mean Square	F	Sig.
Between Groups	24943.8	2	12471.9	13.793	0		Between Groups	19544.3	2	9772.14	11.525	0.001		Between Groups	7945.1	2	3972.55	4.467	0.026		Between Groups	3951.15	2	1975.58	2.725	0.09
Within Groups	18084.1	20	904.207				Within Groups	16109.9	19	847.89				Within Groups	16898.2	19	889.377				Within Groups	14498.3	20	724.916
Total	43028	22					Total	35654.2	21					Total	24843.3	21					Total	18449.5	22
4min							4min							4min							4min
	Sum of Squares	df	Mean Square	F	Sig.			Sum of Squares	df	Mean Square	F	Sig.			Sum of Squares	df	Mean Square	F	Sig.			Sum of Squares	df	Mean Square	F	Sig.
Between Groups	22193.5	2	11096.8	14.207	0		Between Groups	20319.3	2	10159.6	15.474	0		Between Groups	9743.06	2	4871.53	8.756	0.002		Between Groups	4769.65	2	2384.83	5.829	0.01
Within Groups	15621.9	20	781.094				Within Groups	12474.9	19	656.576				Within Groups	10571.5	19	556.393				Within Groups	8182.79	20	409.139
Total	37815.4	22					Total	32794.2	21					Total	20314.5	21					Total	12952.4	22
5min							5min							5min							5min
	Sum of Squares	df	Mean Square	F	Sig.			Sum of Squares	df	Mean Square	F	Sig.			Sum of Squares	df	Mean Square	F	Sig.			Sum of Squares	df	Mean Square	F	Sig.
Between Groups	20258.6	2	10129.3	21.332	0		Between Groups	22324.9	2	11162.4	17.063	0		Between Groups	11254.2	2	5627.08	13.445	0		Between Groups	5770.31	2	2885.15	8.964	0.002
Within Groups	9496.7	20	474.835				Within Groups	12429.4	19	654.178				Within Groups	7952.11	19	418.532				Within Groups	6437.48	20	321.874
Total	29755.3	22					Total	34754.3	21					Total	19206.3	21					Total	12207.8	22
6min							6min							6min							6min
	Sum of Squares	df	Mean Square	F	Sig.			Sum of Squares	df	Mean Square	F	Sig.			Sum of Squares	df	Mean Square	F	Sig.			Sum of Squares	df	Mean Square	F	Sig.
Between Groups	14211.7	2	7105.86	21.413	0		Between Groups	23232.4	2	11616.2	21.789	0		Between Groups	10505.4	2	5252.68	12.315	0		Between Groups	6138.9	2	3069.45	10.927	0.001
Within Groups	6636.98	20	331.849				Within Groups	10129.3	19	533.121				Within Groups	8103.79	19	426.515				Within Groups	5617.99	20	280.899
Total	20848.7	22					Total	33361.7	21					Total	18609.1	21					Total	11756.9	22
7min							7min							7min							7min
	Sum of Squares	df	Mean Square	F	Sig.			Sum of Squares	df	Mean Square	F	Sig.			Sum of Squares	df	Mean Square	F	Sig.			Sum of Squares	df	Mean Square	F	Sig.
Between Groups	14258.3	2	7129.13	26.34	0		Between Groups	23613.1	2	11806.6	22.643	0		Between Groups	11227.6	2	5613.79	13.961	0		Between Groups	7146.37	2	3573.19	13.856	0
Within Groups	5413.2	20	270.66				Within Groups	9906.98	19	521.42				Within Groups	7640.14	19	402.112				Within Groups	5157.6	20	257.88
Total	19671.5	22					Total	33520.1	21					Total	18867.7	21					Total	12304	22
8min							8min							8min							8min
	Sum of Squares	df	Mean Square	F	Sig.			Sum of Squares	df	Mean Square	F	Sig.			Sum of Squares	df	Mean Square	F	Sig.			Sum of Squares	df	Mean Square	F	Sig.
Between Groups	9185.59	2	4592.8	10.814	0.001		Between Groups	19911.5	2	9955.77	24.157	0		Between Groups	6562.3	2	3281.15	9.501	0.001		Between Groups	6465.87	2	3232.93	10.068	0.001
Within Groups	8494.36	20	424.718				Within Groups	7830.45	19	412.129				Within Groups	6561.61	19	345.348				Within Groups	6422.03	20	321.102
Total	17680	22					Total	27742	21					Total	13123.9	21					Total	12887.9	22
9min							9min							9min							9min
	Sum of Squares	df	Mean Square	F	Sig.			Sum of Squares	df	Mean Square	F	Sig.			Sum of Squares	df	Mean Square	F	Sig.			Sum of Squares	df	Mean Square	F	Sig.
Between Groups	7547.3	2	3773.65	11.03	0.001		Between Groups	20118.9	2	10059.4	20.229	0		Between Groups	7901.36	2	3950.68	17.87	0		Between Groups	6891.32	2	3445.66	13.271	0
Within Groups	6842.73	20	342.137				Within Groups	9448.1	19	497.268				Within Groups	4200.58	19	221.083				Within Groups	5192.68	20	259.634
Total	14390	22					Total	29567	21					Total	12101.9	21					Total	12084	22
10min							10min							10min							10min
	Sum of Squares	df	Mean Square	F	Sig.			Sum of Squares	df	Mean Square	F	Sig.			Sum of Squares	df	Mean Square	F	Sig.			Sum of Squares	df	Mean Square	F	Sig.
Between Groups	6189.38	2	3094.69	10.007	0.001		Between Groups	17945.2	2	8972.59	27.367	0		Between Groups	8910.19	2	4455.09	31.645	0		Between Groups	9567.91	2	4783.95	24.627	0
Within Groups	6184.75	20	309.237				Within Groups	6229.35	19	327.861				Within Groups	2674.87	19	140.783				Within Groups	3885.16	20	194.258
Total	12374.1	22					Total	24174.5	21					Total	11585.1	21					Total	13453.1	22

## Sheet: S2
Supplementary Data. Phookaew et al. (2024). Active protein ubiquitination regulates xylem vessel functionality. Plant Cell.
Supplementary Data Set S2. Over-represented complete GO terms (Biological process) for genes contributing to Dimension 1 (Top 3000 genes)
ID	Description	GeneRatio	BgRatio	pvalue	p.adjust	qvalue	geneID	Count
GO:0048193	Golgi vesicle transport	113/2803	187/25762	1.02442e-60	2.0642e-57	1.73935e-57	AGD8/alpha1-COP/AtSEC23E/gamma2-COP/AGD10/NA/COG6/ATGP1/ATNPSN11/NA/ATSED5/beta1-COP/NA/epsilon2-COP/COG8/NA/ATVPS54/MAG2/COG3/NA/NA/GOM8/GC1/TRAPPC6/YIP4a/ATVPS52/NA/ATSYP43/AtSEC23D/EXO84B/epsilon1-COP/COG2/SEC15A/AtTRS130/NA/NA/NA/NA/ATSYP61/AtBET5/ATSYP32/MTV16/MAG5/AtSEC23F/LOLITA/AP1G2/SEC5B/TRAPPC4/AP1G1/AP4M/AP1M2/ADL6/NA/NSF/AtSEC23B/AtRABH1e/YIP4b/COG5/beta2-COP/COG7/AGD9/NA/CYB/SEC3A/A…	113
GO:0009832	plant-type cell wall biogenesis	130/2803	327/25762	1.98281e-42	1.99768e-39	1.6833e-39	NA/VRLK1/TBL33/NA/NA/STL2/FRA1/RIC4/PHGAP2/NA/FRA8/NA/scpl48/IRX14/STL1/IRX15-L/CESA4/IRX9/NA/ATGUT1/NA/RWA1/ATCESA8/RWA4/ATCESA7/AtC3H14/IRX11/AGD8/RWA3/AtCOBL4/IRX15/IQD10/AtGulLO6/AtBGAL5/ATFLA11/AtMYB83/GUX2/ANAC010/NA/AO1/I14H/ATRBL1/NA/AGD7/ATMYB46/GUX1/ANAC007/AtMYB103/FLA16/BDR1/ATLMCO4/ATKINESIN-13A/NA/AXS2/NA/AtMYB42/SMR10/NA/NA/AGP9/NA/UMAMIT3/SH3P2/AGP19/BDR2/NA/GALT9/GOM8/NA/YIP4a/NA…	130
GO:0009834	plant-type secondary cell wall biogenesis	72/2803	131/25762	2.76397e-35	1.85647e-32	1.56431e-32	NA/VRLK1/TBL33/NA/NA/NA/FRA8/scpl48/IRX14/IRX15-L/CESA4/IRX9/NA/ATGUT1/NA/RWA1/ATCESA8/RWA4/ATCESA7/AtC3H14/IRX11/RWA3/AtCOBL4/IRX15/IQD10/AtGulLO6/ATFLA11/AtMYB83/GUX2/ANAC010/AO1/I14H/ATRBL1/NA/ATMYB46/GUX1/ANAC007/AtMYB103/ATLMCO4/ATKINESIN-13A/NA/NA/AtMYB42/SMR10/NA/NA/NA/GALT9/NA/NA/ATEXO70A1/NA/TED7/LAC10/NA/AtFLA12/ANAC026/ATSYTD/NA/GLP7/GUT1/ANAC073/ATMYB58/ANAC076/ATMYB54/ANAC033/NA/TBL1…	72
GO:0006888	endoplasmic reticulum to Golgi vesicle-mediated transport	61/2803	97/25762	8.98713e-35	4.52727e-32	3.8148e-32	alpha1-COP/AtSEC23E/gamma2-COP/NA/ATGP1/NA/ATSED5/beta1-COP/NA/epsilon2-COP/MAG2/NA/NA/GOM8/TRAPPC6/YIP4a/NA/AtSEC23D/epsilon1-COP/NA/NA/NA/AtBET5/ATSYP32/MAG5/AtSEC23F/TRAPPC4/NA/AtSEC23B/YIP4b/beta2-COP/NA/CYB/ATSLY1/AtSEC24A/NA/TRAPPC5/TRAPPC2/CEF/p24beta2/ATGOS12/NA/ATSAR1/GC3/NA/TRAPPC3/ATBET12/GC4/ATSEC12/NA/NA/SEC31B/NA/NA/ATSEC22/AtSEC23G/NA/AtSEC23A/MIP2/NA/NA	61
GO:0000271	polysaccharide biosynthetic process	106/2803	282/25762	2.79291e-32	1.12554e-29	9.48413e-30	STL2/ACLA-1/FRA8/IRX14/STL1/IRX15-L/CESA4/UXS6/IRX9/ATGUT1/RWA1/ATCESA8/RWA4/ATCESA7/ATUXS3/RWA3/AtCOBL4/IRX15/NA/ATGATL1/ESK1/UXT1/TBL34/GUX2/NA/I14H/GXM1/GALT1/GXM2/AtGXMT1/GUX1/GAUT12/BDR1/NA/GALS1/NA/UXS5/GATL9/SHOU4L/TBL31/F8H/ATGH9A1/NA/NA/UMAMIT3/AXY9/AGP19/BDR2/NA/AFP4/GAUT5/YIP4a/AGP18/NA/AtGATL5/GSCIIalpha/ATGSL09/NA/ATSYP61/7TM5/SHOU4/GATL8/GAUT13/ARAD1/7TM1/ANK1/AtTMN1/FLY1/FRK1/YIP4b…	106
GO:0044036	cell wall macromolecule metabolic process	92/2803	230/25762	1.30857e-30	4.3946e-28	3.70301e-28	TBL33/NA/STL2/FRA8/NA/ATCTL2/scpl48/IRX14/STL1/IRX15-L/UXS6/IRX9/ATGUT1/RWA1/RWA4/ATCESA7/ATUXS3/RWA3/AtCOBL4/IRX15/NA/ATGATL1/ESK1/AtBGAL5/TBL34/GUX2/ATXYN1/NA/I14H/GXM1/GXM2/AtGXMT1/ATBXL2/GUX1/GAUT12/BDR1/NA/TPR12/UXS5/XTH10/TBL31/NA/NA/F8H/ARAF/NA/UMAMIT3/AXY9/AGP19/BDR2/NA/NA/GALT9/YIP4a/AGP18/HPGT1/ATSYP61/CC1/GAUT13/ANK1/YIP4b/HPGT2/ATRAB6A/TBL3/ARAC10/GH43B/CYT1/ABI8/GUT1/RRT1/PER36/NA/GH…	92
GO:0006886	intracellular protein transport	146/2803	495/25762	1.84136e-30	5.30049e-28	4.46634e-28	NA/ATRAB/TOL8/BP80-3;3/alpha1-COP/PAP2/NA/AtSEC23E/ATRAN1/gamma2-COP/CLC1/NA/Sec./ATSED5/beta1-COP/AP19/NA/NA/MAG2/COG3/NA/TOM20-1/LIP1/AP4E/NA/AP4B/ATSYP43/AtSEC23D/ARF1/ADL1/SEC15A/ATSYP72/ARF1A1C/AtCHC2/NA/NA/EPS1/ATSYP61/AtCHC1/ATSYP32/AtSEC23F/LOLITA/AP1G2/IMPA-4/AP1G1/AP4M/SEC61/AP1M2/ARF3/NA/AP2M/VPS18/NA/AtSEC23B/AtRABH1e/PUB63/ARFA1F/ATSYP125/beta2-COP/COG7/NA/CYB/NA/NA/ATRAB6A/AtOS9/ATS…	146
GO:0044264	cellular polysaccharide metabolic process	114/2803	338/25762	1.13708e-29	2.86401e-27	2.41329e-27	TBL33/NA/STL2/ACLA-1/FRA8/NA/scpl48/IRX14/STL1/IRX15-L/CESA4/UXS6/IRX9/ATGUT1/RWA1/ATCESA8/RWA4/ATCESA7/ATUXS3/RWA3/AtCOBL4/IRX15/NA/ATGATL1/ESK1/AtBGAL5/TBL34/GUX2/ATXYN1/NA/I14H/GXM1/GALT1/GXM2/AtGXMT1/ATBXL2/GUX1/GAUT12/BDR1/NA/UXS5/XTH10/SHOU4L/TBL31/NA/NA/F8H/ARAF/ATGH9A1/UMAMIT3/AXY9/AGP19/BDR2/NA/NA/NA/AFP4/GALT9/YIP4a/AGP18/GSCIIalpha/ATGSL09/AtUGP1/NA/ATSYP61/7TM5/CC1/SHOU4/GAUT13/7TM1/A…	114
GO:0010383	cell wall polysaccharide metabolic process	78/2803	187/25762	1.37633e-27	3.08145e-25	2.59652e-25	TBL33/NA/STL2/FRA8/NA/scpl48/IRX14/STL1/IRX15-L/UXS6/IRX9/ATGUT1/RWA1/RWA4/ATCESA7/ATUXS3/RWA3/AtCOBL4/IRX15/NA/ATGATL1/ESK1/AtBGAL5/TBL34/GUX2/ATXYN1/NA/I14H/GXM1/GXM2/AtGXMT1/ATBXL2/GUX1/GAUT12/BDR1/NA/UXS5/XTH10/TBL31/NA/NA/F8H/ARAF/UMAMIT3/AXY9/AGP19/BDR2/NA/NA/GALT9/YIP4a/AGP18/ATSYP61/CC1/GAUT13/ANK1/YIP4b/ATRAB6A/TBL3/ARAC10/ABI8/GUT1/RRT1/GAUT14/MUCI70/ASD/GAUT1/XXT3/TBL14/XXT5/CMU1/AtSFR…	78
GO:0007010	cytoskeleton organization	110/2803	338/25762	3.58131e-27	7.21633e-25	6.08068e-25	ATSRA1/MAP65-8/ADF5/SPK1/FRA1/RIC4/ATNEK5/ATK3/ABIL1/MIDD1/ARAC5/ARAC2/TUB8/ATEB1/ATKINESIN-13A/BPP1/ATMAP70-2/WLIM2a/arpc2b/ATRANGAP2/FH11/ATGH9A1/ADF4/ARP3/TUA2/PFN1/TRM7/BPP6/ATBRK1/GOM8/KTN80.3/ADL1/SKU6/QWRF1/AUG2/ATMAP65-6/ARAC11/ARAC9/PLP3a/ARAC1/PLP3b/GEM1/ARO1/MPB2C/TUB4/ATMYA2/BPP5/AUG7/ARAC10/ARPC4/ATVLN2/ACT11/AUG4/GRL/TBB7/WDL3/AtWLIM1/ATFH5/SP1L1/ICR2/ARP2/TUB9/ADF6/ATFH6/TON1B/ATSC…	110
GO:0045491	xylan metabolic process	44/2803	66/25762	4.8187e-27	8.82697e-25	7.43785e-25	TBL33/NA/FRA8/NA/scpl48/IRX14/IRX15-L/UXS6/IRX9/ATGUT1/RWA1/RWA4/ATUXS3/RWA3/IRX15/NA/ATGATL1/ESK1/TBL34/GUX2/ATXYN1/I14H/GXM1/GXM2/AtGXMT1/ATBXL2/GUX1/GAUT12/UXS5/TBL31/NA/NA/F8H/ARAF/AXY9/NA/GALT9/TBL3/GUT1/MUCI70/ASD/TBL14/ANAC101/ATXYL1	44
GO:0016051	carbohydrate biosynthetic process	123/2803	423/25762	3.18607e-25	5.34994e-23	4.50801e-23	STL2/ACLA-1/FRA8/IRX14/STL1/IRX15-L/CESA4/UXS6/IRX9/ATGUT1/RWA1/ATCESA8/RWA4/ATCESA7/ATUXS3/RWA3/AtCOBL4/IRX15/AtGulLO6/NA/ATGATL1/ESK1/UXT1/TBL34/GUX2/NA/I14H/GXM1/GALT1/GXM2/AtGXMT1/AtGulLO3/GUX1/GAUT12/BDR1/NA/NA/GALS1/NA/UXS5/GATL9/SHOU4L/TBL31/F8H/ATGH9A1/NA/NA/PXC2/UMAMIT3/UGT91C1/AXY9/AGP19/BDR2/NA/AFP4/GAUT5/YIP4a/AGP18/NA/ATPMM/NA/AtGATL5/GSCIIalpha/ATGSL09/NA/ATSYP61/7TM5/SHOU4/GATL8/GA…	123
GO:0044262	cellular carbohydrate metabolic process	129/2803	456/25762	3.54746e-25	5.49856e-23	4.63324e-23	TBL33/NA/STL2/ACLA-1/FRA8/NA/PGD2/scpl48/IRX14/STL1/IRX15-L/CESA4/UXS6/IRX9/ATGUT1/RWA1/ATCESA8/RWA4/ATCESA7/ATUXS3/RWA3/AtCOBL4/IRX15/NA/ATGATL1/ATSUS6/ESK1/AtBGAL5/UXT1/TBL34/GUX2/ATXYN1/NA/I14H/GXM1/GALT1/GXM2/AtGXMT1/SDP6/ATBXL2/GUX1/GAUT12/BDR1/NA/ATSUS4/UXS5/XTH10/SHOU4L/TBL31/NA/NA/F8H/ARAF/ATGH9A1/UMAMIT3/AXY9/AGP19/ATGLCAK/BDR2/NA/NA/ATSUC3/NA/AFP4/GALT9/YIP4a/AGP18/GSCIIalpha/ATGSL09/At…	129
GO:0033692	cellular polysaccharide biosynthetic process	81/2803	217/25762	9.67834e-25	1.39299e-22	1.17377e-22	STL2/ACLA-1/FRA8/IRX14/STL1/IRX15-L/CESA4/UXS6/IRX9/ATGUT1/RWA1/ATCESA8/RWA4/ATCESA7/ATUXS3/RWA3/AtCOBL4/IRX15/NA/ATGATL1/ESK1/TBL34/GUX2/NA/I14H/GXM1/GALT1/GXM2/AtGXMT1/GUX1/GAUT12/BDR1/NA/UXS5/SHOU4L/TBL31/F8H/ATGH9A1/UMAMIT3/AXY9/AGP19/BDR2/NA/AFP4/YIP4a/AGP18/GSCIIalpha/ATGSL09/NA/ATSYP61/7TM5/SHOU4/GAUT13/7TM1/FRK1/YIP4b/FRK4/ATUGE1/ATRAB6A/ATPGMP/TBL3/ARAC10/CYT1/ABI8/GUT1/NA/GAUT14/ATCTL1/…	81
GO:0070592	cell wall polysaccharide biosynthetic process	53/2803	103/25762	1.67527e-24	2.25044e-22	1.89629e-22	STL2/FRA8/IRX14/STL1/IRX15-L/UXS6/IRX9/ATGUT1/RWA1/RWA4/ATUXS3/RWA3/AtCOBL4/IRX15/NA/ATGATL1/ESK1/TBL34/GUX2/NA/I14H/GXM1/GXM2/AtGXMT1/GUX1/GAUT12/BDR1/NA/UXS5/TBL31/F8H/UMAMIT3/AXY9/AGP19/BDR2/YIP4a/AGP18/ATSYP61/GAUT13/YIP4b/ATRAB6A/TBL3/ARAC10/ABI8/GUT1/GAUT14/GAUT1/XXT3/TBL14/XXT5/AtSFR6/REB1/GAUT8	53
GO:0044038	cell wall macromolecule biosynthetic process	54/2803	108/25762	3.75193e-24	4.44714e-22	3.74728e-22	STL2/FRA8/IRX14/STL1/IRX15-L/UXS6/IRX9/ATGUT1/RWA1/RWA4/ATUXS3/RWA3/AtCOBL4/IRX15/NA/ATGATL1/ESK1/TBL34/GUX2/NA/I14H/GXM1/GXM2/AtGXMT1/GUX1/GAUT12/BDR1/NA/UXS5/TBL31/F8H/UMAMIT3/AXY9/AGP19/BDR2/YIP4a/AGP18/ATSYP61/GAUT13/YIP4b/ATRAB6A/TBL3/ARAC10/CYT1/ABI8/GUT1/GAUT14/GAUT1/XXT3/TBL14/XXT5/AtSFR6/REB1/GAUT8	54
GO:0070589	cellular component macromolecule biosynthetic process	54/2803	108/25762	3.75193e-24	4.44714e-22	3.74728e-22	STL2/FRA8/IRX14/STL1/IRX15-L/UXS6/IRX9/ATGUT1/RWA1/RWA4/ATUXS3/RWA3/AtCOBL4/IRX15/NA/ATGATL1/ESK1/TBL34/GUX2/NA/I14H/GXM1/GXM2/AtGXMT1/GUX1/GAUT12/BDR1/NA/UXS5/TBL31/F8H/UMAMIT3/AXY9/AGP19/BDR2/YIP4a/AGP18/ATSYP61/GAUT13/YIP4b/ATRAB6A/TBL3/ARAC10/CYT1/ABI8/GUT1/GAUT14/GAUT1/XXT3/TBL14/XXT5/AtSFR6/REB1/GAUT8	54
GO:1903338	regulation of cell wall organization or biogenesis	41/2803	72/25762	1.7619e-21	1.97235e-19	1.66196e-19	VRLK1/NA/NA/AtC3H14/IRX11/IQD10/AtGulLO6/ATFLA11/AtMYB83/ANAC010/NA/ATMYB46/ANAC007/AtMYB103/ATKINESIN-13A/NA/NA/AtMYB42/SMR10/NA/NA/NA/GALT9/ADL1/ATEXO70A1/NA/TED7/LAC10/NA/AtFLA12/ANAC026/ATSYTD/GLP7/ANAC073/ATMYB58/ANAC076/ATMYB54/NA/ATMYB52/TED6/NA	41
GO:2000652	regulation of secondary cell wall biogenesis	37/2803	61/25762	7.68171e-21	7.89524e-19	6.65275e-19	VRLK1/NA/AtC3H14/IRX11/IQD10/AtGulLO6/ATFLA11/AtMYB83/ANAC010/NA/ATMYB46/ANAC007/AtMYB103/NA/NA/AtMYB42/SMR10/NA/NA/NA/GALT9/ATEXO70A1/NA/TED7/LAC10/NA/AtFLA12/ANAC026/GLP7/ANAC073/ATMYB58/ANAC076/ATMYB54/NA/ATMYB52/TED6/NA	37
GO:0034637	cellular carbohydrate biosynthetic process	84/2803	260/25762	7.83647e-21	7.89524e-19	6.65275e-19	STL2/ACLA-1/FRA8/IRX14/STL1/IRX15-L/CESA4/UXS6/IRX9/ATGUT1/RWA1/ATCESA8/RWA4/ATCESA7/ATUXS3/RWA3/AtCOBL4/IRX15/NA/ATGATL1/ESK1/TBL34/GUX2/NA/I14H/GXM1/GALT1/GXM2/AtGXMT1/GUX1/GAUT12/BDR1/NA/UXS5/SHOU4L/TBL31/F8H/ATGH9A1/UMAMIT3/AXY9/AGP19/BDR2/NA/AFP4/YIP4a/AGP18/GSCIIalpha/ATGSL09/NA/ATSYP61/7TM5/SHOU4/GAUT13/7TM1/FRK1/YIP4b/FRK4/ATUGE1/ATRAB6A/ATPGMP/TBL3/ARAC10/CYT1/ABI8/GUT1/NA/TPPF/GAUT14/AT…	84

## Sheet: S3
Supplementary Data. Phookaew et al. (2024). Active protein ubiquitination regulates xylem vessel functionality. Plant Cell.
Supplementary Data Set S3. Over-represented complete GO terms (Biological process) for significantly up-regulated genes after VND7 induction (6-h DEX treatment) of wild-type VND7-VP16-GR
GO term	Description		p.adjust	Count
GO:0048193	Golgi vesicle transport		2.74095e-54	112
GO:0009832	plant-type cell wall biogenesis		2.65059e-40	134
GO:0006888	endoplasmic reticulum to Golgi vesicle-mediated transport		7.54219e-31	61
GO:0009834	plant-type secondary cell wall biogenesis		2.25337e-29	70
GO:0016051	carbohydrate biosynthetic process		2.73147e-29	138
GO:0000271	polysaccharide biosynthetic process		8.62776e-29	107
GO:0044036	cell wall macromolecule metabolic process		1.10174e-26	92
GO:0010383	cell wall polysaccharide metabolic process		6.2839e-24	78
GO:0045491	xylan metabolic process		6.76026e-24	44				s
GO:0044264	cellular polysaccharide metabolic process		2.93339e-23	110
GO:0044262	cellular carbohydrate metabolic process		3.23258e-23	133
GO:0070592	cell wall polysaccharide biosynthetic process		2.64191e-22	54
GO:0033692	cellular polysaccharide biosynthetic process		5.13641e-22	82
GO:0044038	cell wall macromolecule biosynthetic process		5.13641e-22	55
GO:0070589	cellular component macromolecule biosynthetic process		5.13641e-22	55
GO:0006886	intracellular protein transport		2.90741e-20	134
GO:0034637	cellular carbohydrate biosynthetic process		6.16399e-20	88
GO:0006891	intra-Golgi vesicle-mediated transport		6.27505e-19	29
GO:0007010	cytoskeleton organization		1.80907e-18	101
GO:1903338	regulation of cell wall organization or biogenesis		9.41818e-18	40
GO:0045492	xylan biosynthetic process		2.27907e-17	29
GO:2000652	regulation of secondary cell wall biogenesis		3.73931e-17	36
GO:0010256	endomembrane system organization		1.3896e-16	52
GO:0034976	response to endoplasmic reticulum stress		2.68553e-15	51
GO:0007030	Golgi organization		7.03066e-15	28
GO:0009225	nucleotide-sugar metabolic process		1.312e-14	31
GO:0010410	hemicellulose metabolic process		5.15873e-14	48
GO:0045489	pectin biosynthetic process		5.89051e-14	35
GO:0044087	regulation of cellular component biogenesis		4.62945e-13	52
GO:0006890	retrograde vesicle-mediated transport, Golgi to endoplasmic reticulum		9.64908e-13	23
GO:0009664	plant-type cell wall organization		4.11599e-12	60
GO:0070972	protein localization to endoplasmic reticulum		5.49017e-12	28
GO:0097435	supramolecular fiber organization		8.44579e-12	58
GO:0009226	nucleotide-sugar biosynthetic process		1.0161e-11	25
GO:0009100	glycoprotein metabolic process		1.0161e-11	56
GO:0030036	actin cytoskeleton organization		1.18443e-11	44
GO:0009826	unidimensional cell growth		3.52603e-11	110
GO:0045229	external encapsulating structure organization		7.5007e-11	93
GO:0070085	glycosylation		9.71825e-11	53
GO:0030029	actin filament-based process		2.02602e-10	44
GO:0007015	actin filament organization		2.29478e-10	40
GO:0006486	protein glycosylation		2.50244e-10	51
GO:0043413	macromolecule glycosylation		2.50244e-10	51
GO:0009101	glycoprotein biosynthetic process		3.16929e-10	51
GO:0045047	protein targeting to ER		9.96017e-10	22
GO:0072599	establishment of protein localization to endoplasmic reticulum		9.96017e-10	22
GO:0051668	localization within membrane		1.34676e-09	44
GO:0048468	cell development		1.48482e-09	106
GO:0009856	pollination		2.11539e-09	81
GO:0044706	multi-multicellular organism process		2.11539e-09	81
GO:0030244	cellulose biosynthetic process		2.11539e-09	30
GO:0016050	vesicle organization		2.48879e-09	41
GO:0071555	cell wall organization		2.62592e-09	78
GO:0090114	COPII-coated vesicle budding		3.11305e-09	16
GO:0032940	secretion by cell		5.15315e-09	32
GO:0030968	endoplasmic reticulum unfolded protein response		5.22537e-09	20
GO:0010413	glucuronoxylan metabolic process		1.49749e-08	11
GO:0010417	glucuronoxylan biosynthetic process		1.49749e-08	11
GO:0030243	cellulose metabolic process		1.92125e-08	30
GO:0046903	secretion		2.25199e-08	33
GO:0051274	beta-glucan biosynthetic process		4.51025e-08	31
GO:0006900	vesicle budding from membrane		4.65543e-08	24
GO:0000904	cell morphogenesis involved in differentiation		5.2659e-08	76
GO:0006986	response to unfolded protein		5.39605e-08	20
GO:0034620	cellular response to unfolded protein		5.39605e-08	20
GO:0045488	pectin metabolic process		6.05434e-08	49
GO:0010393	galacturonan metabolic process		7.32949e-08	49
GO:0035459	vesicle cargo loading		7.44026e-08	11
GO:0006457	protein folding		7.93851e-08	50
GO:0035966	response to topologically incorrect protein		1.23433e-07	26
GO:0051273	beta-glucan metabolic process		3.48388e-07	31
GO:0006613	cotranslational protein targeting to membrane		4.82464e-07	14
GO:0006614	SRP-dependent cotranslational protein targeting to membrane		4.82464e-07	14
GO:0090110	COPII-coated vesicle cargo loading		5.11154e-07	10
GO:0042147	retrograde transport, endosome to Golgi		6.06373e-07	16
GO:0009250	glucan biosynthetic process		8.39332e-07	41
GO:0098876	vesicle-mediated transport to the plasma membrane		1.95162e-06	16
GO:0009306	protein secretion		2.37836e-06	13
GO:0035592	establishment of protein localization to extracellular region		2.37836e-06	13
GO:0071692	protein localization to extracellular region		2.37836e-06	13
GO:0030865	cortical cytoskeleton organization		2.55475e-06	24
GO:0000226	microtubule cytoskeleton organization		2.90326e-06	49
GO:0009408	response to heat		3.29541e-06	82
GO:0016482	cytosolic transport		3.35718e-06	17
GO:0052546	cell wall pectin metabolic process		3.35718e-06	17
GO:0006892	post-Golgi vesicle-mediated transport		3.37851e-06	18
GO:0007017	microtubule-based process		3.43157e-06	57
GO:0035967	cellular response to topologically incorrect protein		3.96933e-06	23
GO:0048868	pollen tube development		4.33532e-06	59
GO:0007264	small GTPase mediated signal transduction		4.89549e-06	16
GO:0016197	endosomal transport		5.08075e-06	26
GO:0009698	phenylpropanoid metabolic process		5.08075e-06	39
GO:0034410	cell wall beta-glucan biosynthetic process		5.08075e-06	12
GO:0052324	plant-type cell wall cellulose biosynthetic process		5.08075e-06	12
GO:0006897	endocytosis		5.12561e-06	28
GO:0048588	developmental cell growth		5.32808e-06	67
GO:0009699	phenylpropanoid biosynthetic process		5.44312e-06	33
GO:0045010	actin nucleation		6.82402e-06	15
GO:0009808	lignin metabolic process		1.00511e-05	24
GO:0009809	lignin biosynthetic process		1.39368e-05	21
GO:0072657	protein localization to membrane		1.44381e-05	31
GO:0090150	establishment of protein localization to membrane		1.44381e-05	31
GO:0010089	xylem development		1.63156e-05	20
GO:0006073	cellular glucan metabolic process		2.21858e-05	52
GO:0044550	secondary metabolite biosynthetic process		2.21858e-05	78
GO:0061024	membrane organization		2.37837e-05	58
GO:0060627	regulation of vesicle-mediated transport		2.39078e-05	13
GO:0055086	nucleobase-containing small molecule metabolic process		3.09535e-05	80
GO:0006887	exocytosis		3.31922e-05	21
GO:0044042	glucan metabolic process		4.66139e-05	52
GO:0140352	export from cell		4.66139e-05	42
GO:0006620	post-translational protein targeting to endoplasmic reticulum membrane		5.78908e-05	10
GO:0052541	plant-type cell wall cellulose metabolic process		5.82669e-05	12
GO:0031204	post-translational protein targeting to membrane, translocation		5.82669e-05	8
GO:0009932	cell tip growth		7.07851e-05	50
GO:0006612	protein targeting to membrane		7.57325e-05	23
GO:0000911	cytokinesis by cell plate formation		7.57325e-05	22
GO:0009860	pollen tube growth		9.23231e-05	43
GO:0034406	cell wall beta-glucan metabolic process		9.57506e-05	12
GO:0006903	vesicle targeting		0.000107335	10
GO:0019321	pentose metabolic process		0.000107335	10
GO:1905177	tracheary element differentiation		0.000107335	10
GO:0032956	regulation of actin cytoskeleton organization		0.00011089	16
GO:0007029	endoplasmic reticulum organization		0.000142977	14
GO:0032970	regulation of actin filament-based process		0.000155481	16
GO:2001006	regulation of cellulose biosynthetic process		0.000196964	10
GO:0008154	actin polymerization or depolymerization		0.000215175	16
GO:0007163	establishment or maintenance of cell polarity		0.000239123	12
GO:0005996	monosaccharide metabolic process		0.000277887	33
GO:0006893	Golgi to plasma membrane transport		0.000337605	10
GO:0032950	regulation of beta-glucan metabolic process		0.000337605	10
GO:0032951	regulation of beta-glucan biosynthetic process		0.000337605	10
GO:0033365	protein localization to organelle		0.000362146	58
GO:0015780	nucleotide-sugar transmembrane transport		0.00036411	11
GO:0090481	pyrimidine nucleotide-sugar transmembrane transport		0.000479649	9
GO:0000919	cell plate assembly		0.000647405	8
GO:1901264	carbohydrate derivative transport		0.000703371	18
GO:0051648	vesicle localization		0.000796557	14
GO:0051650	establishment of vesicle localization		0.000796557	14
GO:0000910	cytokinesis		0.00082022	43
GO:0051640	organelle localization		0.000857869	34
GO:0043255	regulation of carbohydrate biosynthetic process		0.000873486	18
GO:0010192	mucilage biosynthetic process		0.000944661	13
GO:0032885	regulation of polysaccharide biosynthetic process		0.00111549	12
GO:0034314	Arp2/3 complex-mediated actin nucleation		0.00117109	8
GO:0010498	proteasomal protein catabolic process		0.00127737	58
GO:0007034	vacuolar transport		0.00129687	27
GO:0090693	plant organ senescence		0.00137488	67
GO:0006901	vesicle coating		0.00153973	7
GO:0015980	energy derivation by oxidation of organic compounds		0.0016997	36
GO:0010962	regulation of glucan biosynthetic process		0.00180278	11
GO:0006119	oxidative phosphorylation		0.00207103	18
GO:0010150	leaf senescence		0.00207103	59
GO:0048469	cell maturation		0.00207103	33
GO:0048764	trichoblast maturation		0.00207103	33
GO:0048765	root hair cell differentiation		0.00207103	33
GO:0010087	phloem or xylem histogenesis		0.00208366	36
GO:0071695	anatomical structure maturation		0.0020862	67
GO:0009060	aerobic respiration		0.00223139	29
GO:0009825	multidimensional cell growth		0.00230263	14
GO:0010191	mucilage metabolic process		0.00230263	14
GO:0021700	developmental maturation		0.00234489	70
GO:0045333	cellular respiration		0.00257097	33
GO:0010053	root epidermal cell differentiation		0.00268355	37
GO:0048199	vesicle targeting, to, from or within Golgi		0.00268355	7
GO:0048363	mucilage pectin metabolic process		0.00268355	7
GO:0140029	exocytic process		0.00268355	7
GO:0008360	regulation of cell shape		0.00304514	9
GO:0044347	cell wall polysaccharide catabolic process		0.00307631	8
GO:0051259	protein complex oligomerization		0.00339273	16
GO:0046578	regulation of Ras protein signal transduction		0.0034677	6
GO:0048358	mucilage pectin biosynthetic process		0.0034677	6
GO:0051056	regulation of small GTPase mediated signal transduction		0.0034677	6
GO:0022406	membrane docking		0.00349414	15
GO:0140056	organelle localization by membrane tethering		0.00349414	15
GO:0051493	regulation of cytoskeleton organization		0.00398469	20
GO:0006487	protein N-linked glycosylation		0.00461447	14
GO:0010054	trichoblast differentiation		0.00554429	33
GO:0036503	ERAD pathway		0.00560785	17
GO:0043161	proteasome-mediated ubiquitin-dependent protein catabolic process		0.00648124	52
GO:0006616	SRP-dependent cotranslational protein targeting to membrane, translocation		0.00648124	6
GO:0017157	regulation of exocytosis		0.00648124	6
GO:0048759	xylem vessel member cell differentiation		0.00648124	6
GO:0051211	anisotropic cell growth		0.00648124	6
GO:0036293	response to decreased oxygen levels		0.00672546	61
GO:0070482	response to oxygen levels		0.00719868	61
GO:0016998	cell wall macromolecule catabolic process		0.00765561	11
GO:0009846	pollen germination		0.00865177	19
GO:0019853	L-ascorbic acid biosynthetic process		0.00875288	9
GO:0051128	regulation of cellular component organization		0.00875288	61
GO:0010675	regulation of cellular carbohydrate metabolic process		0.00875288	16
GO:0072594	establishment of protein localization to organelle		0.00929714	49
GO:0110053	regulation of actin filament organization		0.00954514	10
GO:0090627	plant epidermal cell differentiation		0.00963382	43
GO:0051701	biological process involved in interaction with host		0.0100932	8
GO:0043622	cortical microtubule organization		0.0105246	14
GO:0033356	UDP-L-arabinose metabolic process		0.0107784	6
GO:0035437	maintenance of protein localization in endoplasmic reticulum		0.0107784	6
GO:0051046	regulation of secretion		0.0107784	6
GO:1903530	regulation of secretion by cell		0.0107784	6
GO:0045493	xylan catabolic process		0.0108528	7
GO:2000895	hemicellulose catabolic process		0.0108528	7
GO:0061025	membrane fusion		0.0109634	18
GO:0032881	regulation of polysaccharide metabolic process		0.0109684	13
GO:0071456	cellular response to hypoxia		0.0109684	44
GO:0051336	regulation of hydrolase activity		0.0110094	19
GO:0006109	regulation of carbohydrate metabolic process		0.0110172	20
GO:0009875	pollen-pistil interaction		0.0119146	11
GO:0035303	regulation of dephosphorylation		0.0119146	11
GO:0036294	cellular response to decreased oxygen levels		0.0126338	44
GO:0071453	cellular response to oxygen levels		0.0126338	44
GO:0090174	organelle membrane fusion		0.0131169	15
GO:0006605	protein targeting		0.0147483	43
GO:0030041	actin filament polymerization		0.0149813	9
GO:0019852	L-ascorbic acid metabolic process		0.015266	10
GO:1901336	lactone biosynthetic process		0.015266	10
GO:0080001	mucilage extrusion from seed coat		0.0166787	6
GO:0006906	vesicle fusion		0.0174687	14
GO:0006898	receptor-mediated endocytosis		0.0174687	12
GO:0009555	pollen development		0.0175551	63
GO:0048278	vesicle docking		0.0186109	11
GO:0046034	ATP metabolic process		0.0186109	20
GO:0048767	root hair elongation		0.0188884	19
GO:0018377	protein myristoylation		0.0190695	13
GO:0006084	acetyl-CoA metabolic process		0.0190695	10
GO:0043666	regulation of phosphoprotein phosphatase activity		0.0190695	9
GO:0044089	positive regulation of cellular component biogenesis		0.0190695	9
GO:0022604	regulation of cell morphogenesis		0.0201328	24
GO:0001666	response to hypoxia		0.0202045	57
GO:0034284	response to monosaccharide		0.021501	18
GO:0006896	Golgi to vacuole transport		0.021501	7
GO:1901334	lactone metabolic process		0.022458	11
GO:0042773	ATP synthesis coupled electron transport		0.023853	14
GO:0022904	respiratory electron transport chain		0.0245548	15
GO:0006491	N-glycan processing		0.0246871	5
GO:0009132	nucleoside diphosphate metabolic process		0.0246871	16
GO:0019646	aerobic electron transport chain		0.0248299	12
GO:0016052	carbohydrate catabolic process		0.0253603	41
GO:0032879	regulation of localization		0.0268042	29
GO:0006914	autophagy		0.0268042	19
GO:0061919	process utilizing autophagic mechanism		0.0268042	19
GO:0072583	clathrin-dependent endocytosis		0.0269529	11
GO:0009746	response to hexose		0.0278624	17
GO:0051049	regulation of transport		0.0282004	25
GO:0052325	cell wall pectin biosynthetic process		0.0289766	7
GO:0042775	mitochondrial ATP synthesis coupled electron transport		0.0293003	12
GO:0033043	regulation of organelle organization		0.0300742	31
GO:0010921	regulation of phosphatase activity		0.0301153	9
GO:2000762	regulation of phenylpropanoid metabolic process		0.0301153	9
GO:0008064	regulation of actin polymerization or depolymerization		0.0302029	8
GO:0030832	regulation of actin filament length		0.0302029	8
GO:0032535	regulation of cellular component size		0.0312551	14
GO:0090066	regulation of anatomical structure size		0.0312551	14
GO:0009749	response to glucose		0.0313768	16
GO:0061077	chaperone-mediated protein folding		0.0313768	15
GO:0048284	organelle fusion		0.0316173	20
GO:0006122	mitochondrial electron transport, ubiquinol to cytochrome c		0.0334675	6
GO:0007265	Ras protein signal transduction		0.0334675	6
GO:0006498	N-terminal protein lipidation		0.033694	12
GO:0006499	N-terminal protein myristoylation		0.033694	12
GO:0006099	tricarboxylic acid cycle		0.0351152	13
GO:0050821	protein stabilization		0.036497	9
GO:0006621	protein retention in ER lumen		0.036497	5
GO:0006904	vesicle docking involved in exocytosis		0.036497	5
GO:0048317	seed morphogenesis		0.036497	5
GO:0043455	regulation of secondary metabolic process		0.0367991	21
GO:0070726	cell wall assembly		0.0367991	7
GO:0071668	plant-type cell wall assembly		0.0367991	7
GO:0030433	ubiquitin-dependent ERAD pathway		0.0392915	12
GO:0009205	purine ribonucleoside triphosphate metabolic process		0.0433839	20
GO:0080147	root hair cell development		0.0447638	23
GO:0035304	regulation of protein dephosphorylation		0.0450205	9
GO:0010090	trichome morphogenesis		0.045168	16
GO:0010026	trichome differentiation		0.045168	19
GO:0072595	maintenance of protein localization in organelle		0.0454546	6
GO:0009150	purine ribonucleotide metabolic process		0.0458085	35
GO:0031122	cytoplasmic microtubule organization		0.0465175	14
GO:0051656	establishment of organelle localization		0.0467686	18
GO:0051553	flavone biosynthetic process		0.0467686	8
GO:0051555	flavonol biosynthetic process		0.0467686	8
GO:0010497	plasmodesmata-mediated intercellular transport		0.047548	7
GO:0006066	alcohol metabolic process		0.048513	29
GO:1902903	regulation of supramolecular fiber organization		0.048513	10
GO:0007051	spindle organization		0.0499974	16

## Sheet: S4
Supplementary Data. Phookaew et al. (2024). Active protein ubiquitination regulates xylem vessel functionality. Plant Cell.
Supplementary Table S4. Over-represented complete GO terms (Biological process) for significantly down-regulated genes after VND7 induction (6-h DEX treatment) of wild-type VND7-VP16-GR
GO term	Description		p.adjust	Count
GO:0015979	photosynthesis		4.49936e-47	195
GO:0009642	response to light intensity		3.40681e-44	237
GO:0033013	tetrapyrrole metabolic process		2.63042e-43	208
GO:0019684	photosynthesis, light reaction		8.89737e-37	135
GO:0006778	porphyrin-containing compound metabolic process		1.2353e-34	181
GO:0015994	chlorophyll metabolic process		2.38572e-30	151
GO:0033014	tetrapyrrole biosynthetic process		1.50424e-25	104
GO:0042440	pigment metabolic process		1.55982e-25	215
GO:0009657	plastid organization		3.70171e-25	172
GO:0009639	response to red or far red light		6.45146e-21	211
GO:0009658	chloroplast organization		7.95977e-19	127
GO:0006779	porphyrin-containing compound biosynthetic process		5.73143e-17	75
GO:0015995	chlorophyll biosynthetic process		2.6431e-16	69
GO:0009733	response to auxin		2.1737e-14	199
GO:0009637	response to blue light		4.62202e-14	100
GO:0046148	pigment biosynthetic process		7.52442e-14	119
GO:0071214	cellular response to abiotic stimulus		9.95025e-13	135
GO:0104004	cellular response to environmental stimulus		9.95025e-13	135
GO:0071478	cellular response to radiation		2.63803e-11	99
GO:0071482	cellular response to light stimulus		3.60967e-11	96
GO:0009765	photosynthesis, light harvesting		9.0045e-11	34
GO:0006091	generation of precursor metabolites and energy		2.70995e-10	187
GO:0009768	photosynthesis, light harvesting in photosystem I		3.17971e-10	22
GO:0010374	stomatal complex development		4.42138e-10	55
GO:1901401	regulation of tetrapyrrole metabolic process		1.986e-09	36
GO:0010817	regulation of hormone levels		2.72935e-09	132
GO:0009767	photosynthetic electron transport chain		6.61624e-09	40
GO:0006720	isoprenoid metabolic process		1.52662e-08	142
GO:0002376	immune system process		1.68525e-08	134
GO:0072330	monocarboxylic acid biosynthetic process		1.95463e-08	130
GO:0016143	S-glycoside metabolic process		2.21541e-08	118
GO:0019757	glycosinolate metabolic process		2.21541e-08	118
GO:0019760	glucosinolate metabolic process		2.21541e-08	118
GO:0006955	immune response		3.80557e-08	131
GO:0006721	terpenoid metabolic process		4.03559e-08	122
GO:0010207	photosystem II assembly		7.14885e-08	23
GO:0007389	pattern specification process		7.90557e-08	143
GO:0010109	regulation of photosynthesis		1.05713e-07	35
GO:0003002	regionalization		1.26218e-07	119
GO:1901463	regulation of tetrapyrrole biosynthetic process		2.5299e-07	24
GO:1901657	glycosyl compound metabolic process		2.79395e-07	129
GO:0007623	circadian rhythm		4.00095e-07	79
GO:0048511	rhythmic process		4.00095e-07	79
GO:0045087	innate immune response		1.29308e-06	117
GO:1901605	alpha-amino acid metabolic process		1.71099e-06	163
GO:0010380	regulation of chlorophyll biosynthetic process		1.82711e-06	21
GO:0032101	regulation of response to external stimulus		2.2607e-06	104
GO:0009773	photosynthetic electron transport in photosystem I		2.27231e-06	16
GO:0010016	shoot system morphogenesis		2.92543e-06	113
GO:0010027	thylakoid membrane organization		3.14331e-06	34
GO:0042445	hormone metabolic process		3.17954e-06	69
GO:0030422	siRNA processing		3.22113e-06	26
GO:0009644	response to high light intensity		3.79029e-06	38
GO:0009645	response to low light intensity stimulus		3.91119e-06	24
GO:0002831	regulation of response to biotic stimulus		7.89257e-06	97
GO:0090056	regulation of chlorophyll metabolic process		8.98017e-06	24
GO:0044273	sulfur compound catabolic process		1.2133e-05	18
GO:0051644	plastid localization		1.2133e-05	18
GO:0031349	positive regulation of defense response		1.32277e-05	59
GO:0009668	plastid membrane organization		1.60778e-05	36
GO:0002833	positive regulation of response to biotic stimulus		1.62291e-05	54
GO:1901615	organic hydroxy compound metabolic process		2.01855e-05	157
GO:0010073	meristem maintenance		2.10821e-05	110
GO:0006081	cellular aldehyde metabolic process		2.96893e-05	31
GO:0042343	indole glucosinolate metabolic process		3.0497e-05	25
GO:0019750	chloroplast localization		3.0497e-05	17
GO:0032544	plastid translation		3.0497e-05	17
GO:1901259	chloroplast rRNA processing		3.0497e-05	18
GO:0002682	regulation of immune system process		3.0497e-05	59
GO:0050776	regulation of immune response		3.0497e-05	59
GO:0006631	fatty acid metabolic process		3.78172e-05	127
GO:0010114	response to red light		3.92388e-05	50
GO:0071407	cellular response to organic cyclic compound		4.31881e-05	128
GO:0043467	regulation of generation of precursor metabolites and energy		4.60009e-05	22
GO:0042180	cellular ketone metabolic process		4.74505e-05	89
GO:0042548	regulation of photosynthesis, light reaction		5.21954e-05	21
GO:0032103	positive regulation of response to external stimulus		5.21954e-05	54
GO:0042793	plastid transcription		5.26498e-05	13
GO:0090698	post-embryonic plant morphogenesis		5.66362e-05	90
GO:0009606	tropism		6.35957e-05	75
GO:0016145	S-glycoside catabolic process		6.35957e-05	14
GO:0019759	glycosinolate catabolic process		6.35957e-05	14
GO:0019762	glucosinolate catabolic process		6.35957e-05	14
GO:0009741	response to brassinosteroid		6.54548e-05	59
GO:0048584	positive regulation of response to stimulus		9.14127e-05	112
GO:0009626	plant-type hypersensitive response		9.89728e-05	40
GO:0006766	vitamin metabolic process		0.000100581	51
GO:0042430	indole-containing compound metabolic process		0.000101042	80
GO:0002684	positive regulation of immune system process		0.000106202	38
GO:0050778	positive regulation of immune response		0.000106202	38
GO:0048532	anatomical structure arrangement		0.000136737	66
GO:0034050	programmed cell death induced by symbiont		0.000137989	40
GO:0010218	response to far red light		0.000218011	30
GO:0023051	regulation of signaling		0.000256319	164
GO:0009851	auxin biosynthetic process		0.000266117	25
GO:1903046	meiotic cell cycle process		0.00026629	115
GO:0051702	biological process involved in interaction with symbiont		0.000280849	40
GO:0009625	response to insect		0.000329018	24
GO:0002253	activation of immune response		0.00032983	30
GO:0009850	auxin metabolic process		0.000356406	36
GO:0045089	positive regulation of innate immune response		0.000356406	36
GO:0006775	fat-soluble vitamin metabolic process		0.000356406	17
GO:0042362	fat-soluble vitamin biosynthetic process		0.000356406	17
GO:0009751	response to salicylic acid		0.000393888	153
GO:0045088	regulation of innate immune response		0.00047709	49
GO:1901617	organic hydroxy compound biosynthetic process		0.00047709	93
GO:0072593	reactive oxygen species metabolic process		0.00047709	59
GO:0009902	chloroplast relocation		0.00047709	13
GO:0019685	photosynthesis, dark reaction		0.00047709	13
GO:0051667	establishment of plastid localization		0.00047709	13
GO:0016114	terpenoid biosynthetic process		0.00047709	79
GO:0009451	RNA modification		0.00047709	137
GO:0009734	auxin-activated signaling pathway		0.00047709	50
GO:0008219	cell death		0.000486065	98
GO:0051321	meiotic cell cycle		0.000486065	122
GO:0010646	regulation of cell communication		0.000529328	164
GO:0002239	response to oomycetes		0.000557551	42
GO:0009966	regulation of signal transduction		0.000570005	158
GO:0010051	xylem and phloem pattern formation		0.000585908	43
GO:0008299	isoprenoid biosynthetic process		0.000655992	91
GO:0006282	regulation of DNA repair		0.000659983	17
GO:0071365	cellular response to auxin stimulus		0.000708551	58
GO:0062012	regulation of small molecule metabolic process		0.000778189	81
GO:0034470	ncRNA processing		0.000800935	151
GO:2000031	regulation of salicylic acid mediated signaling pathway		0.000836817	19
GO:0120254	olefinic compound metabolic process		0.000872284	40
GO:0009110	vitamin biosynthetic process		0.000922477	41
GO:0034285	response to disaccharide		0.000944853	37
GO:0001708	cell fate specification		0.000944853	23
GO:0002757	immune response-activating signaling pathway		0.000944853	23
GO:0002764	immune response-regulating signaling pathway		0.000944853	23
GO:0002218	activation of innate immune response		0.00103219	28
GO:0010118	stomatal movement		0.00103821	69
GO:0042446	hormone biosynthetic process		0.00109843	35
GO:0009743	response to carbohydrate		0.00110874	77
GO:0044272	sulfur compound biosynthetic process		0.00110874	110
GO:0010196	nonphotochemical quenching		0.00110874	12
GO:0019253	reductive pentose-phosphate cycle		0.00110874	12
GO:1990066	energy quenching		0.00110874	12
GO:2000038	regulation of stomatal complex development		0.00110874	12
GO:1901403	positive regulation of tetrapyrrole metabolic process		0.00110874	11
GO:0006833	water transport		0.00111325	22
GO:0042044	fluid transport		0.00111325	22
GO:0009744	response to sucrose		0.00111325	36
GO:2001020	regulation of response to DNA damage stimulus		0.00112022	17
GO:0008033	tRNA processing		0.00134521	46
GO:0031425	chloroplast RNA processing		0.00136166	16
GO:0009069	serine family amino acid metabolic process		0.00140442	28
GO:1901361	organic cyclic compound catabolic process		0.0014438	122
GO:0140115	export across plasma membrane		0.00145453	41
GO:1901659	glycosyl compound biosynthetic process		0.00149145	54
GO:0031324	negative regulation of cellular metabolic process		0.0015102	162
GO:0010103	stomatal complex morphogenesis		0.00173377	20
GO:0019747	regulation of isoprenoid metabolic process		0.00173377	22
GO:0016144	S-glycoside biosynthetic process		0.00177163	50
GO:0019758	glycosinolate biosynthetic process		0.00177163	50
GO:0019761	glucosinolate biosynthetic process		0.00177163	50
GO:0009063	amino acid catabolic process		0.00192893	42
GO:0016108	tetraterpenoid metabolic process		0.00216227	21
GO:0016116	carotenoid metabolic process		0.00216227	21
GO:0009624	response to nematode		0.00216227	38
GO:0006534	cysteine metabolic process		0.00242378	16
GO:0015977	carbon fixation		0.00244143	12
GO:0016122	xanthophyll metabolic process		0.00244143	12
GO:0045165	cell fate commitment		0.00262471	45
GO:0045036	protein targeting to chloroplast		0.00272974	28
GO:0072596	establishment of protein localization to chloroplast		0.00272974	28
GO:0072598	protein localization to chloroplast		0.00272974	28
GO:0010158	abaxial cell fate specification		0.00274261	10
GO:0010206	photosystem II repair		0.00274261	10
GO:0030091	protein repair		0.00274261	10
GO:0012501	programmed cell death		0.00302433	73
GO:0010565	regulation of cellular ketone metabolic process		0.00318849	59
GO:0070918	regulatory ncRNA processing		0.00319473	30
GO:0002758	innate immune response-activating signaling pathway		0.00321281	21
GO:0010025	wax biosynthetic process		0.00321281	21
GO:1901570	fatty acid derivative biosynthetic process		0.00345203	24
GO:0009072	aromatic amino acid metabolic process		0.00365197	62
GO:1900424	regulation of defense response to bacterium		0.0037122	28
GO:0003333	amino acid transmembrane transport		0.0043542	30
GO:0009687	abscisic acid metabolic process		0.00437847	23
GO:0043288	apocarotenoid metabolic process		0.00437847	23
GO:1902644	tertiary alcohol metabolic process		0.00437847	23
GO:0010166	wax metabolic process		0.00486591	21
GO:0044403	biological process involved in symbiotic interaction		0.00497615	44
GO:0006865	amino acid transport		0.0050211	33
GO:0006714	sesquiterpenoid metabolic process		0.0050698	28
GO:0009943	adaxial/abaxial axis specification		0.00525787	17
GO:0009723	response to ethylene		0.00542231	98
GO:0071417	cellular response to organonitrogen compound		0.00542231	25
GO:0044282	small molecule catabolic process		0.00584258	87
GO:0060918	auxin transport		0.00589706	52
GO:0010052	guard cell differentiation		0.00612482	14
GO:0010017	red or far-red light signaling pathway		0.00637839	27
GO:0006633	fatty acid biosynthetic process		0.00637839	67
GO:1905156	negative regulation of photosynthesis		0.00637839	10
GO:0009688	abscisic acid biosynthetic process		0.00637839	16
GO:0010143	cutin biosynthetic process		0.00637839	16
GO:0043289	apocarotenoid biosynthetic process		0.00637839	16
GO:0160062	cutin-based cuticle development		0.00637839	16
GO:1902645	tertiary alcohol biosynthetic process		0.00637839	16
GO:0009742	brassinosteroid mediated signaling pathway		0.00660455	35
GO:0043401	steroid hormone mediated signaling pathway		0.00660455	35
GO:0071383	cellular response to steroid hormone stimulus		0.00660455	35
GO:0009903	chloroplast avoidance movement		0.00681015	8
GO:0018026	peptidyl-lysine monomethylation		0.00681015	8
GO:0042335	cuticle development		0.00681015	8
GO:0120255	olefinic compound biosynthetic process		0.00720298	30
GO:0019439	aromatic compound catabolic process		0.00733905	109
GO:1901658	glycosyl compound catabolic process		0.00733905	19
GO:0010928	regulation of auxin mediated signaling pathway		0.00749533	22
GO:0071398	cellular response to fatty acid		0.00750006	81
GO:0009798	axis specification		0.00760316	26
GO:0009269	response to desiccation		0.00776146	15
GO:0071367	cellular response to brassinosteroid stimulus		0.00841524	36
GO:1901606	alpha-amino acid catabolic process		0.00850255	37
GO:0010115	regulation of abscisic acid biosynthetic process		0.00865699	12
GO:0045859	regulation of protein kinase activity		0.00892767	29
GO:0065001	specification of axis polarity		0.00924349	18
GO:0046283	anthocyanin-containing compound metabolic process		0.00924365	30
GO:0009627	systemic acquired resistance		0.00938197	53
GO:0009914	hormone transport		0.00951421	52
GO:0031047	RNA-mediated gene silencing		0.0102333	47
GO:0009704	de-etiolation		0.0104265	11
GO:0071489	cellular response to red or far red light		0.0112371	28
GO:0006694	steroid biosynthetic process		0.0112371	23
GO:0010014	meristem initiation		0.0112371	23
GO:0045934	negative regulation of nucleobase-containing compound metabolic process		0.0112371	99
GO:0043549	regulation of kinase activity		0.011509	29
GO:0016106	sesquiterpenoid biosynthetic process		0.011891	20
GO:0090307	mitotic spindle assembly		0.0119217	13
GO:0009083	branched-chain amino acid catabolic process		0.0119217	15
GO:0016109	tetraterpenoid biosynthetic process		0.0119217	15
GO:0016117	carotenoid biosynthetic process		0.0119217	15
GO:0002098	tRNA wobble uridine modification		0.0119217	10
GO:0006535	cysteine biosynthetic process from serine		0.0119217	10
GO:0010189	vitamin E biosynthetic process		0.0119217	10
GO:0010267	ta-siRNA processing		0.0119217	10
GO:0032506	cytokinetic process		0.0119217	10
GO:0042360	vitamin E metabolic process		0.0119217	10
GO:0048545	response to steroid hormone		0.0124568	35
GO:0006304	DNA modification		0.0124622	36
GO:0009630	gravitropism		0.0124622	40
GO:0010074	maintenance of meristem identity		0.0124645	38
GO:0007166	cell surface receptor signaling pathway		0.0127929	26
GO:0009684	indoleacetic acid biosynthetic process		0.0139362	9
GO:0016129	phytosteroid biosynthetic process		0.0140163	12
GO:0016132	brassinosteroid biosynthetic process		0.0140163	12
GO:0009640	photomorphogenesis		0.0140163	45
GO:0048580	regulation of post-embryonic development		0.0140163	157
GO:0000079	regulation of cyclin-dependent protein serine/threonine kinase activity		0.0140163	23
GO:1904029	regulation of cyclin-dependent protein kinase activity		0.0140163	23
GO:0019827	stem cell population maintenance		0.0140163	44
GO:0098727	maintenance of cell number		0.0140163	44
GO:0009308	amine metabolic process		0.0140163	60
GO:0051093	negative regulation of developmental process		0.0140163	70
GO:0009629	response to gravity		0.0140163	43
GO:0016054	organic acid catabolic process		0.0140163	65
GO:0046395	carboxylic acid catabolic process		0.0140163	65
GO:1901136	carbohydrate derivative catabolic process		0.0140163	31
GO:0009944	polarity specification of adaxial/abaxial axis		0.0140163	14
GO:0016128	phytosteroid metabolic process		0.0140163	14
GO:0016131	brassinosteroid metabolic process		0.0140163	14
GO:1902930	regulation of alcohol biosynthetic process		0.0140163	14
GO:1900140	regulation of seedling development		0.0140617	42
GO:0048581	negative regulation of post-embryonic development		0.0142062	52
GO:0006400	tRNA modification		0.014242	33
GO:0009081	branched-chain amino acid metabolic process		0.0143866	24
GO:0071900	regulation of protein serine/threonine kinase activity		0.0143866	24
GO:0051052	regulation of DNA metabolic process		0.0146682	50
GO:0071446	cellular response to salicylic acid stimulus		0.0150108	56
GO:0071470	cellular response to osmotic stress		0.0150108	25
GO:0009312	oligosaccharide biosynthetic process		0.0161493	21
GO:0071395	cellular response to jasmonic acid stimulus		0.0162627	77
GO:0019344	cysteine biosynthetic process		0.0165702	11
GO:0052482	defense response by cell wall thickening		0.0165702	11
GO:0009991	response to extracellular stimulus		0.0169079	117
GO:0005982	starch metabolic process		0.0173327	31
GO:0046700	heterocycle catabolic process		0.0185677	97
GO:0000038	very long-chain fatty acid metabolic process		0.0188582	19
GO:0009070	serine family amino acid biosynthetic process		0.0188582	19
GO:0006305	DNA alkylation		0.0195256	25
GO:0006306	DNA methylation		0.0195256	25
GO:1901568	fatty acid derivative metabolic process		0.0195256	25
GO:0052544	defense response by callose deposition in cell wall		0.0202864	10
GO:0060236	regulation of mitotic spindle organization		0.0202864	10
GO:0090224	regulation of spindle organization		0.0202864	10
GO:0044270	cellular nitrogen compound catabolic process		0.0202864	97
GO:0002229	defense response to oomycetes		0.020379	27
GO:0006595	polyamine metabolic process		0.0209639	14
GO:1901699	cellular response to nitrogen compound		0.0209895	29
GO:0072524	pyridine-containing compound metabolic process		0.0211514	30
GO:0046890	regulation of lipid biosynthetic process		0.0213065	32
GO:0009812	flavonoid metabolic process		0.0224383	74
GO:0051241	negative regulation of multicellular organismal process		0.0230992	56
GO:0009739	response to gibberellin		0.0232595	50
GO:0016556	mRNA modification		0.0233436	23
GO:0010088	phloem development		0.0234404	18
GO:0032350	regulation of hormone metabolic process		0.0242019	15
GO:0000002	mitochondrial genome maintenance		0.0242513	9
GO:0006596	polyamine biosynthetic process		0.0242513	9
GO:0009683	indoleacetic acid metabolic process		0.0242513	9
GO:0009970	cellular response to sulfate starvation		0.0242513	9
GO:0018958	phenol-containing compound metabolic process		0.0260245	29
GO:0002097	tRNA wobble base modification		0.0270548	11
GO:0048564	photosystem I assembly		0.0270548	11
GO:0009445	putrescine metabolic process		0.0294713	8
GO:0009616	RNAi-mediated antiviral immune response		0.0294713	8
GO:0032922	circadian regulation of gene expression		0.0294713	8
GO:0043414	macromolecule methylation		0.0294713	76
GO:0051053	negative regulation of DNA metabolic process		0.0294713	17
GO:0009636	response to toxic substance		0.0294713	65
GO:0009867	jasmonic acid mediated signaling pathway		0.0294713	65
GO:0006576	biogenic amine metabolic process		0.0297605	37
GO:0009311	oligosaccharide metabolic process		0.0297605	37
GO:0000373	Group II intron splicing		0.0301303	14
GO:0009638	phototropism		0.0301303	14
GO:0010212	response to ionizing radiation		0.0301303	14
GO:0046149	pigment catabolic process		0.0301647	24
GO:0008202	steroid metabolic process		0.0306462	34
GO:0042181	ketone biosynthetic process		0.0312472	18
GO:0051606	detection of stimulus		0.031266	27
GO:2000377	regulation of reactive oxygen species metabolic process		0.031266	28
GO:0010075	regulation of meristem growth		0.031266	30
GO:0003008	system process		0.0320404	12
GO:0003013	circulatory system process		0.0320404	12
GO:0003018	vascular process in circulatory system		0.0320404	12
GO:0009641	shade avoidance		0.0320404	12
GO:0010232	vascular transport		0.0320404	12
GO:0010233	phloem transport		0.0320404	12
GO:0046885	regulation of hormone biosynthetic process		0.0320404	12
GO:0009759	indole glucosinolate biosynthetic process		0.032982	7
GO:0010239	chloroplast mRNA processing		0.032982	7
GO:0042372	phylloquinone biosynthetic process		0.032982	7
GO:0042374	phylloquinone metabolic process		0.032982	7
GO:1902290	positive regulation of defense response to oomycetes		0.032982	7
GO:0010029	regulation of seed germination		0.0334305	38
GO:0080135	regulation of cellular response to stress		0.0346243	36
GO:1905039	carboxylic acid transmembrane transport		0.0346243	36
GO:0009696	salicylic acid metabolic process		0.0355712	22
GO:0046618	xenobiotic export from cell		0.0355712	22
GO:1990961	xenobiotic detoxification by transmembrane export across the plasma membrane		0.0355712	22
GO:0062197	cellular response to chemical stress		0.0369746	47
GO:0042537	benzene-containing compound metabolic process		0.0371894	30
GO:0000096	sulfur amino acid metabolic process		0.0371894	25
GO:0006399	tRNA metabolic process		0.0381092	63
GO:0032259	methylation		0.0381092	91
GO:0046185	aldehyde catabolic process		0.0403312	11
GO:0008356	asymmetric cell division		0.04036	18
GO:0009251	glucan catabolic process		0.0414577	14
GO:0042168	heme metabolic process		0.0414577	14
GO:0051338	regulation of transferase activity		0.0433865	33
GO:0042435	indole-containing compound biosynthetic process		0.0438957	46
GO:0005984	disaccharide metabolic process		0.0446244	31
GO:0016125	sterol metabolic process		0.0459976	28
GO:1902075	cellular response to salt		0.0459976	28
GO:0007018	microtubule-based movement		0.0462184	26
GO:0009933	meristem structural organization		0.0462184	38
GO:0098754	detoxification		0.0462184	57
GO:0006783	heme biosynthetic process		0.046795	12
GO:0050829	defense response to Gram-negative bacterium		0.046795	12
GO:0035266	meristem growth		0.046986	37
GO:1903825	organic acid transmembrane transport		0.0480776	36
GO:0090626	plant epidermis morphogenesis		0.0499095	41
GO:0010586	miRNA metabolic process		0.0499095	8
GO:0080142	regulation of salicylic acid biosynthetic process		0.0499095	8
GO:0046351	disaccharide biosynthetic process		0.0499981	17
GO:1901661	quinone metabolic process		0.0499981	17
GO:1901663	quinone biosynthetic process		0.0499981	17
GO:0009735	response to cytokinin		0.0499981	50
GO:0046942	carboxylic acid transport		0.0499981	50
GO:0071496	cellular response to external stimulus		0.0499981	88

## Sheet: S5
Supplementary Data. Phookaew et al. (2024). Active protein ubiquitination regulates xylem vessel functionality. Plant Cell.
Supplementary Data Set S5. Over-represented complete GO terms (Biological process) for significantly up-regulated genes in seiv3 to the wild-type VND7-VP16-GR with DEX treatment
GO term	Description	p.adjust	Count
GO:0009451	RNA modification	2.099e-63	281
GO:0034470	ncRNA processing	1.89132e-48	285
GO:0016072	rRNA metabolic process	1.03257e-37	189
GO:0042254	ribosome biogenesis	3.17803e-37	233
GO:0006364	rRNA processing	8.69901e-36	179
GO:0015979	photosynthesis	3.45534e-33	190
GO:0022613	ribonucleoprotein complex biogenesis	6.28515e-33	260
GO:0042440	pigment metabolic process	2.37294e-28	243
GO:0033013	tetrapyrrole metabolic process	3.84024e-27	199
GO:0019684	photosynthesis, light reaction	4.21293e-26	131
GO:0009657	plastid organization	6.25036e-25	188			s
GO:0033014	tetrapyrrole biosynthetic process	1.79392e-23	109
GO:0006778	porphyrin-containing compound metabolic process	3.27899e-23	177
GO:0046148	pigment biosynthetic process	1.59291e-21	146
GO:0009658	chloroplast organization	1.40788e-20	142
GO:0015994	chlorophyll metabolic process	2.61159e-20	147
GO:0016143	S-glycoside metabolic process	9.12958e-19	157
GO:0019757	glycosinolate metabolic process	9.12958e-19	157
GO:0019760	glucosinolate metabolic process	9.12958e-19	157
GO:1901657	glycosyl compound metabolic process	2.06561e-18	175
GO:0006779	porphyrin-containing compound biosynthetic process	4.9393e-18	82
GO:0009642	response to light intensity	8.96664e-18	206
GO:0007389	pattern specification process	1.96992e-17	188
GO:0006399	tRNA metabolic process	2.71069e-16	112
GO:0003002	regionalization	7.86406e-16	155
GO:0015995	chlorophyll biosynthetic process	1.46714e-15	73
GO:0009639	response to red or far red light	9.40688e-15	217
GO:0000959	mitochondrial RNA metabolic process	3.06841e-14	56
GO:1901659	glycosyl compound biosynthetic process	4.89078e-13	83
GO:0016144	S-glycoside biosynthetic process	5.60118e-12	76
GO:0019758	glycosinolate biosynthetic process	5.60118e-12	76
GO:0019761	glucosinolate biosynthetic process	5.60118e-12	76
GO:0008033	tRNA processing	1.7549e-11	69
GO:0009751	response to salicylic acid	9.54342e-11	203
GO:0009637	response to blue light	1.38697e-10	102
GO:0002376	immune system process	1.47789e-10	156
GO:0051321	meiotic cell cycle	3.07379e-10	163
GO:0006955	immune response	3.15315e-10	153
GO:1903046	meiotic cell cycle process	3.61513e-10	152
GO:0042273	ribosomal large subunit biogenesis	5.47712e-10	53
GO:1901401	regulation of tetrapyrrole metabolic process	5.59182e-10	39
GO:0042430	indole-containing compound metabolic process	6.53571e-10	105
GO:0000460	maturation of 5.8S rRNA	9.04092e-10	29
GO:0043414	macromolecule methylation	1.4082e-09	115
GO:0016556	mRNA modification	1.51435e-09	39
GO:0044272	sulfur compound biosynthetic process	1.52046e-09	148
GO:0010374	stomatal complex development	3.16726e-09	58
GO:0009812	flavonoid metabolic process	4.19918e-09	110
GO:0006400	tRNA modification	4.39037e-09	52
GO:0051726	regulation of cell cycle	4.39037e-09	129
GO:0032259	methylation	4.39037e-09	135
GO:1901463	regulation of tetrapyrrole biosynthetic process	5.99621e-09	27
GO:0009733	response to auxin	5.99621e-09	203
GO:0006261	DNA-templated DNA replication	1.05024e-08	79
GO:0071214	cellular response to abiotic stimulus	1.86581e-08	137
GO:0104004	cellular response to environmental stimulus	1.86581e-08	137
GO:0010817	regulation of hormone levels	1.92568e-08	144
GO:0000373	Group II intron splicing	2.34644e-08	24
GO:0016073	snRNA metabolic process	2.34644e-08	24
GO:0080156	mitochondrial mRNA modification	2.34644e-08	27
GO:0045087	innate immune response	3.64969e-08	136
GO:1900864	mitochondrial RNA modification	4.41619e-08	29
GO:0000469	cleavage involved in rRNA processing	6.4198e-08	23
GO:0009768	photosynthesis, light harvesting in photosystem I	9.14152e-08	21
GO:0042343	indole glucosinolate metabolic process	1.62331e-07	30
GO:0046283	anthocyanin-containing compound metabolic process	1.83949e-07	44
GO:0140053	mitochondrial gene expression	1.83949e-07	44
GO:0009765	photosynthesis, light harvesting	1.96676e-07	32
GO:0006260	DNA replication	2.74521e-07	84
GO:0010380	regulation of chlorophyll biosynthetic process	2.74521e-07	23
GO:0006091	generation of precursor metabolites and energy	3.12599e-07	197
GO:0001510	RNA methylation	3.1299e-07	45
GO:0071478	cellular response to radiation	3.38594e-07	98
GO:0002237	response to molecule of bacterial origin	3.76486e-07	84
GO:1901605	alpha-amino acid metabolic process	4.21787e-07	186
GO:0072330	monocarboxylic acid biosynthetic process	4.23826e-07	140
GO:1901259	chloroplast rRNA processing	4.28461e-07	21
GO:0042793	plastid transcription	6.75742e-07	15
GO:0062012	regulation of small molecule metabolic process	8.30299e-07	102
GO:0071482	cellular response to light stimulus	8.30299e-07	94
GO:0006281	DNA repair	1.01606e-06	156
GO:0090501	RNA phosphodiester bond hydrolysis	1.02836e-06	33
GO:0009644	response to high light intensity	1.2943e-06	42
GO:0031425	chloroplast RNA processing	1.73093e-06	21
GO:0042274	ribosomal small subunit biogenesis	1.86692e-06	53
GO:0030490	maturation of SSU-rRNA	1.95342e-06	36
GO:0006974	cellular response to DNA damage stimulus	2.51676e-06	170
GO:0000470	maturation of LSU-rRNA	2.93136e-06	23
GO:0016554	cytidine to uridine editing	2.95752e-06	19
GO:0010109	regulation of photosynthesis	4.04981e-06	35
GO:0090056	regulation of chlorophyll metabolic process	4.29363e-06	26
GO:0000079	regulation of cyclin-dependent protein serine/threonine kinase activity	4.37234e-06	33
GO:1904029	regulation of cyclin-dependent protein kinase activity	4.37234e-06	33
GO:0031349	positive regulation of defense response	5.3037e-06	66
GO:0009767	photosynthetic electron transport chain	5.87687e-06	38
GO:0010027	thylakoid membrane organization	6.96982e-06	36
GO:0000466	maturation of 5.8S rRNA from tricistronic rRNA transcript (SSU-rRNA, 5.8S rRNA, LSU-rRNA)	7.59166e-06	18
GO:0051052	regulation of DNA metabolic process	7.91536e-06	68
GO:0071900	regulation of protein serine/threonine kinase activity	7.91536e-06	34
GO:0002833	positive regulation of response to biotic stimulus	8.54368e-06	60
GO:0044770	cell cycle phase transition	8.54368e-06	60
GO:0032101	regulation of response to external stimulus	1.31936e-05	113
GO:0002831	regulation of response to biotic stimulus	1.56148e-05	107
GO:0042435	indole-containing compound biosynthetic process	1.77754e-05	65
GO:0042180	cellular ketone metabolic process	1.80227e-05	101
GO:0006576	biogenic amine metabolic process	1.84987e-05	52
GO:1901615	organic hydroxy compound metabolic process	2.07888e-05	177
GO:0000963	mitochondrial RNA processing	2.08775e-05	24
GO:0031324	negative regulation of cellular metabolic process	2.17521e-05	196
GO:0048532	anatomical structure arrangement	2.20821e-05	76
GO:0090698	post-embryonic plant morphogenesis	2.44929e-05	102
GO:0009308	amine metabolic process	2.44929e-05	79
GO:0003008	system process	2.44929e-05	18
GO:0003013	circulatory system process	2.44929e-05	18
GO:0003018	vascular process in circulatory system	2.44929e-05	18
GO:0010232	vascular transport	2.44929e-05	18
GO:0010233	phloem transport	2.44929e-05	18
GO:0071407	cellular response to organic cyclic compound	2.53997e-05	145
GO:0010051	xylem and phloem pattern formation	2.97558e-05	51
GO:0016180	snRNA processing	3.00901e-05	15
GO:0010016	shoot system morphogenesis	3.01442e-05	122
GO:0002682	regulation of immune system process	3.10152e-05	65
GO:0050776	regulation of immune response	3.10152e-05	65
GO:0023051	regulation of signaling	3.13561e-05	191
GO:0042445	hormone metabolic process	3.17682e-05	73
GO:0032103	positive regulation of response to external stimulus	3.30739e-05	60
GO:0034661	ncRNA catabolic process	3.36916e-05	20
GO:0045036	protein targeting to chloroplast	3.62341e-05	35
GO:0072596	establishment of protein localization to chloroplast	3.62341e-05	35
GO:0072598	protein localization to chloroplast	3.62341e-05	35
GO:0010207	photosystem II assembly	3.62341e-05	21
GO:0030488	tRNA methylation	3.62341e-05	21
GO:0030422	siRNA processing	3.92668e-05	26
GO:0009072	aromatic amino acid metabolic process	3.95242e-05	77
GO:0010565	regulation of cellular ketone metabolic process	4.05176e-05	73
GO:0000459	exonucleolytic trimming involved in rRNA processing	4.12231e-05	11
GO:0000467	exonucleolytic trimming to generate mature 3'-end of 5.8S rRNA from tricistronic rRNA transcript (SSU-rRNA, 5.8S rRNA, LSU-rRNA)	4.12231e-05	11
GO:0090503	RNA phosphodiester bond hydrolysis, exonucleolytic	4.12231e-05	11
GO:0045859	regulation of protein kinase activity	4.12231e-05	38
GO:0048584	positive regulation of response to stimulus	4.59841e-05	127
GO:0010073	meristem maintenance	5.84284e-05	121
GO:0010564	regulation of cell cycle process	5.94098e-05	76
GO:0043628	regulatory ncRNA 3'-end processing	6.48038e-05	18
GO:0044273	sulfur compound catabolic process	6.48038e-05	18
GO:0000154	rRNA modification	6.62073e-05	28
GO:0043549	regulation of kinase activity	6.6265e-05	38
GO:0071027	nuclear RNA surveillance	6.94037e-05	14
GO:1900865	chloroplast RNA modification	6.94037e-05	14
GO:0009625	response to insect	6.94037e-05	27
GO:0010646	regulation of cell communication	8.12784e-05	191
GO:0043467	regulation of generation of precursor metabolites and energy	8.22277e-05	23
GO:1903047	mitotic cell cycle process	0.000100167	99
GO:0071025	RNA surveillance	0.000100598	15
GO:0071446	cellular response to salicylic acid stimulus	0.000105203	72
GO:1901617	organic hydroxy compound biosynthetic process	0.00011588	107
GO:0016078	tRNA catabolic process	0.000116172	10
GO:0071038	nuclear polyadenylation-dependent tRNA catabolic process	0.000116172	10
GO:0106354	tRNA surveillance	0.000116172	10
GO:0009668	plastid membrane organization	0.000116172	37
GO:0016075	rRNA catabolic process	0.000124981	16
GO:0006721	terpenoid metabolic process	0.000126443	122
GO:0002684	positive regulation of immune system process	0.000159259	41
GO:0050778	positive regulation of immune response	0.000159259	41
GO:0016553	base conversion or substitution editing	0.000176037	20
GO:0034472	snRNA 3'-end processing	0.000177305	13
GO:0045089	positive regulation of innate immune response	0.000182574	40
GO:0009966	regulation of signal transduction	0.000195841	182
GO:0009309	amine biosynthetic process	0.000227005	27
GO:0009851	auxin biosynthetic process	0.000227005	27
GO:0042401	biogenic amine biosynthetic process	0.000227005	27
GO:0016145	S-glycoside catabolic process	0.000239209	14
GO:0019685	photosynthesis, dark reaction	0.000239209	14
GO:0019759	glycosinolate catabolic process	0.000239209	14
GO:0019762	glucosinolate catabolic process	0.000239209	14
GO:0009813	flavonoid biosynthetic process	0.000264606	60
GO:0042446	hormone biosynthetic process	0.000266132	40
GO:0000462	maturation of SSU-rRNA from tricistronic rRNA transcript (SSU-rRNA, 5.8S rRNA, LSU-rRNA)	0.000266132	25
GO:0006720	isoprenoid metabolic process	0.0002667	140
GO:0032042	mitochondrial DNA metabolic process	0.0002667	11
GO:0043633	polyadenylation-dependent RNA catabolic process	0.0002667	11
GO:0043634	polyadenylation-dependent ncRNA catabolic process	0.0002667	11
GO:0071029	nuclear ncRNA surveillance	0.0002667	11
GO:0071035	nuclear polyadenylation-dependent rRNA catabolic process	0.0002667	11
GO:0071046	nuclear polyadenylation-dependent ncRNA catabolic process	0.0002667	11
GO:0071941	nitrogen cycle metabolic process	0.00027852	15
GO:0090502	RNA phosphodiester bond hydrolysis, endonucleolytic	0.00027852	15
GO:0001932	regulation of protein phosphorylation	0.00027852	42
GO:0000278	mitotic cell cycle	0.000290731	122
GO:0045786	negative regulation of cell cycle	0.000296365	36
GO:0044772	mitotic cell cycle phase transition	0.000314253	46
GO:0036294	cellular response to decreased oxygen levels	0.000319847	106
GO:0071453	cellular response to oxygen levels	0.000319847	106
GO:0042548	regulation of photosynthesis, light reaction	0.000327505	21
GO:0051644	plastid localization	0.00033266	17
GO:0031537	regulation of anthocyanin metabolic process	0.000337504	20
GO:0006775	fat-soluble vitamin metabolic process	0.000339678	18
GO:0042362	fat-soluble vitamin biosynthetic process	0.000339678	18
GO:0140115	export across plasma membrane	0.000370856	47
GO:0001666	response to hypoxia	0.000375454	142
GO:0000002	mitochondrial genome maintenance	0.000402942	12
GO:0006189	'de novo' IMP biosynthetic process	0.000402942	12
GO:0031125	rRNA 3'-end processing	0.000402942	12
GO:0031126	sno(s)RNA 3'-end processing	0.000402942	12
GO:1901403	positive regulation of tetrapyrrole metabolic process	0.000402942	12
GO:0042325	regulation of phosphorylation	0.000404491	44
GO:0007623	circadian rhythm	0.000411339	77
GO:0048511	rhythmic process	0.000411339	77
GO:0008652	amino acid biosynthetic process	0.00042939	86
GO:0045088	regulation of innate immune response	0.000433977	54
GO:0036293	response to decreased oxygen levels	0.00046702	145
GO:0006401	RNA catabolic process	0.000482556	66
GO:0002253	activation of immune response	0.000482717	32
GO:0009124	nucleoside monophosphate biosynthetic process	0.00050961	28
GO:0071103	DNA conformation change	0.00050961	23
GO:0006188	IMP biosynthetic process	0.000515343	13
GO:0019253	reductive pentose-phosphate cycle	0.000515343	13
GO:0070482	response to oxygen levels	0.000532213	145
GO:0002218	activation of innate immune response	0.000543874	31
GO:0009645	response to low light intensity stimulus	0.000543874	22
GO:0065001	specification of axis polarity	0.000543874	22
GO:0009561	megagametogenesis	0.000545471	44
GO:0071456	cellular response to hypoxia	0.000556647	104
GO:0009773	photosynthetic electron transport in photosystem I	0.000593023	14
GO:0016074	sno(s)RNA metabolic process	0.000593023	14
GO:0043144	sno(s)RNA processing	0.000593023	14
GO:1901361	organic cyclic compound catabolic process	0.000601237	140
GO:0009943	adaxial/abaxial axis specification	0.000615656	20
GO:0009627	systemic acquired resistance	0.000617373	64
GO:0018216	peptidyl-arginine methylation	0.000632961	10
GO:0034475	U4 snRNA 3'-end processing	0.000632961	10
GO:0010114	response to red light	0.000645681	51
GO:0006270	DNA replication initiation	0.000664084	18
GO:0019750	chloroplast localization	0.000664084	16
GO:0032544	plastid translation	0.000664084	16
GO:0001522	pseudouridine synthesis	0.000668335	17
GO:0010948	negative regulation of cell cycle process	0.000692634	32
GO:0048825	cotyledon development	0.000692634	32
GO:0010025	wax biosynthetic process	0.000760729	24
GO:0009123	nucleoside monophosphate metabolic process	0.00076831	28
GO:0010629	negative regulation of gene expression	0.000784599	135
GO:0006310	DNA recombination	0.000797858	81
GO:0009626	plant-type hypersensitive response	0.00081867	41
GO:1901607	alpha-amino acid biosynthetic process	0.000855079	79
GO:0009850	auxin metabolic process	0.000911712	38
GO:0051053	negative regulation of DNA metabolic process	0.000929225	22
GO:0010158	abaxial cell fate specification	0.000929225	11
GO:0009734	auxin-activated signaling pathway	0.000931235	54
GO:0051702	biological process involved in interaction with symbiont	0.000973789	42
GO:1900424	regulation of defense response to bacterium	0.00103497	32
GO:0051172	negative regulation of nitrogen compound metabolic process	0.00105894	165
GO:0006302	double-strand break repair	0.00112731	63
GO:0034050	programmed cell death induced by symbiont	0.00113215	41
GO:0002239	response to oomycetes	0.00114836	45
GO:0002098	tRNA wobble uridine modification	0.00114836	12
GO:0010189	vitamin E biosynthetic process	0.00114836	12
GO:0042360	vitamin E metabolic process	0.00114836	12
GO:0031167	rRNA methylation	0.00117996	19
GO:0052542	defense response by callose deposition	0.00117996	19
GO:0010166	wax metabolic process	0.00123448	24
GO:2001020	regulation of response to DNA damage stimulus	0.00126254	18
GO:0051276	chromosome organization	0.00128337	97
GO:0015977	carbon fixation	0.00128337	13
GO:0046040	IMP metabolic process	0.00128337	13
GO:0019439	aromatic compound catabolic process	0.00128337	128
GO:0009944	polarity specification of adaxial/abaxial axis	0.00131551	17
GO:1901570	fatty acid derivative biosynthetic process	0.00131897	27
GO:0000463	maturation of LSU-rRNA from tricistronic rRNA transcript (SSU-rRNA, 5.8S rRNA, LSU-rRNA)	0.00135064	14
GO:2001057	reactive nitrogen species metabolic process	0.00135064	16
GO:0016108	tetraterpenoid metabolic process	0.00135064	23
GO:0016116	carotenoid metabolic process	0.00135064	23
GO:0046700	heterocycle catabolic process	0.00141662	117
GO:0090305	nucleic acid phosphodiester bond hydrolysis	0.0014647	39
GO:0008156	negative regulation of DNA replication	0.00155273	9
GO:0042335	cuticle development	0.00155273	9
GO:0071051	polyadenylation-dependent snoRNA 3'-end processing	0.00155273	9
GO:2000104	negative regulation of DNA-templated DNA replication	0.00155273	9
GO:0009553	embryo sac development	0.00161332	74
GO:0044270	cellular nitrogen compound catabolic process	0.00163386	117
GO:0042908	xenobiotic transport	0.00167091	31
GO:0009743	response to carbohydrate	0.00169848	85
GO:0009110	vitamin biosynthetic process	0.00169848	44
GO:0051338	regulation of transferase activity	0.00169848	42
GO:0009955	adaxial/abaxial pattern specification	0.00169848	28
GO:0046618	xenobiotic export from cell	0.00169848	28
GO:1990961	xenobiotic detoxification by transmembrane export across the plasma membrane	0.00169848	28
GO:0009914	hormone transport	0.00176304	61
GO:0001708	cell fate specification	0.00187909	24
GO:0002757	immune response-activating signaling pathway	0.00187909	24
GO:0002764	immune response-regulating signaling pathway	0.00187909	24
GO:0009962	regulation of flavonoid biosynthetic process	0.00187909	24
GO:0009798	axis specification	0.00188356	30
GO:0031123	RNA 3'-end processing	0.00195156	41
GO:0006568	tryptophan metabolic process	0.00203469	32
GO:0006586	indolalkylamine metabolic process	0.00203469	32
GO:0018195	peptidyl-arginine modification	0.00211659	10
GO:0002758	innate immune response-activating signaling pathway	0.00211659	23
GO:0009718	anthocyanin-containing compound biosynthetic process	0.00211659	23
GO:0051607	defense response to virus	0.00212247	34
GO:0140546	defense response to symbiont	0.00212247	34
GO:0071365	cellular response to auxin stimulus	0.00235749	62
GO:0006282	regulation of DNA repair	0.00236239	17
GO:0006595	polyamine metabolic process	0.00236239	17
GO:0010229	inflorescence development	0.00236239	17
GO:0070918	regulatory ncRNA processing	0.00246687	33
GO:0006596	polyamine biosynthetic process	0.00250114	11
GO:0034427	nuclear-transcribed mRNA catabolic process, exonucleolytic, 3'-5'	0.00250114	11
GO:0042255	ribosome assembly	0.0025368	35
GO:0000725	recombinational repair	0.00268979	48
GO:0048285	organelle fission	0.00269002	101
GO:0010196	nonphotochemical quenching	0.00269002	12
GO:0052544	defense response by callose deposition in cell wall	0.00269002	12
GO:1990066	energy quenching	0.00269002	12
GO:2000038	regulation of stomatal complex development	0.00269002	12
GO:0006525	arginine metabolic process	0.00273846	14
GO:0000966	RNA 5'-end processing	0.00275065	13
GO:0052482	defense response by cell wall thickening	0.00275065	13
GO:0060918	auxin transport	0.00280545	59
GO:0009156	ribonucleoside monophosphate biosynthetic process	0.00282697	24
GO:0010305	leaf vascular tissue pattern formation	0.00297357	20
GO:0009890	negative regulation of biosynthetic process	0.00301727	154
GO:0009606	tropism	0.00302216	76
GO:0044786	cell cycle DNA replication	0.00345476	35
GO:0044550	secondary metabolite biosynthetic process	0.00346411	155
GO:0008219	cell death	0.0035236	105
GO:0000724	double-strand break repair via homologous recombination	0.00418258	45
GO:0016109	tetraterpenoid biosynthetic process	0.00420375	17
GO:0016117	carotenoid biosynthetic process	0.00420375	17
GO:0009161	ribonucleoside monophosphate metabolic process	0.00438752	24
GO:0034655	nucleobase-containing compound catabolic process	0.00463239	77
GO:0032392	DNA geometric change	0.00463239	16
GO:0032508	DNA duplex unwinding	0.00463239	16
GO:0009411	response to UV	0.00467291	57
GO:0071398	cellular response to fatty acid	0.00506033	92
GO:0000479	endonucleolytic cleavage of tricistronic rRNA transcript (SSU-rRNA, 5.8S rRNA, LSU-rRNA)	0.0050804	9
GO:0010444	guard mother cell differentiation	0.0050804	9
GO:0045934	negative regulation of nucleobase-containing compound metabolic process	0.00514225	114
GO:0006081	cellular aldehyde metabolic process	0.00514225	28
GO:0006766	vitamin metabolic process	0.00521762	50
GO:0034285	response to disaccharide	0.00530303	38
GO:0031327	negative regulation of cellular biosynthetic process	0.00553422	147
GO:0009682	induced systemic resistance	0.00553422	19
GO:0000478	endonucleolytic cleavage involved in rRNA processing	0.00564249	10
GO:0009684	indoleacetic acid biosynthetic process	0.00564249	10
GO:0010206	photosystem II repair	0.00564249	10
GO:0030091	protein repair	0.00564249	10
GO:0090615	mitochondrial mRNA processing	0.00564249	10
GO:0006298	mismatch repair	0.00564249	13
GO:0051304	chromosome separation	0.00564249	13
GO:0098781	ncRNA transcription	0.00564249	13
GO:0006271	DNA strand elongation involved in DNA replication	0.00572671	12
GO:0009704	de-etiolation	0.00572671	12
GO:0009902	chloroplast relocation	0.00572671	12
GO:0016122	xanthophyll metabolic process	0.00572671	12
GO:0022616	DNA strand elongation	0.00572671	12
GO:0051667	establishment of plastid localization	0.00572671	12
GO:0009089	lysine biosynthetic process via diaminopimelate	0.00572671	11
GO:0032506	cytokinetic process	0.00572671	11
GO:0042126	nitrate metabolic process	0.00572671	11
GO:0042128	nitrate assimilation	0.00572671	11
GO:0046451	diaminopimelate metabolic process	0.00572671	11
GO:0009744	response to sucrose	0.00589387	37
GO:1901568	fatty acid derivative metabolic process	0.00592495	29
GO:0010608	post-transcriptional regulation of gene expression	0.00629179	91
GO:0042026	protein refolding	0.00634178	21
GO:0048598	embryonic morphogenesis	0.00634178	21
GO:0009624	response to nematode	0.00639518	40
GO:0045165	cell fate commitment	0.00663069	48
GO:0043039	tRNA aminoacylation	0.00706261	30
GO:0090329	regulation of DNA-templated DNA replication	0.00715998	23
GO:0010103	stomatal complex morphogenesis	0.0073157	20
GO:0009126	purine nucleoside monophosphate metabolic process	0.00759719	16
GO:0009127	purine nucleoside monophosphate biosynthetic process	0.00759719	16
GO:0009167	purine ribonucleoside monophosphate metabolic process	0.00759719	16
GO:0009168	purine ribonucleoside monophosphate biosynthetic process	0.00759719	16
GO:1901987	regulation of cell cycle phase transition	0.00795443	35
GO:0098661	inorganic anion transmembrane transport	0.00801597	27
GO:0006418	tRNA aminoacylation for protein translation	0.00817815	29
GO:0043038	amino acid activation	0.00970822	30
GO:0045037	protein import into chloroplast stroma	0.00972345	18
GO:0009615	response to virus	0.01035	45
GO:0071806	protein transmembrane transport	0.01035	45
GO:0071395	cellular response to jasmonic acid stimulus	0.0104727	88
GO:0006304	DNA modification	0.010685	40
GO:0000910	cytokinesis	0.0108234	84
GO:0006006	glucose metabolic process	0.0109893	25
GO:0006275	regulation of DNA replication	0.0109893	25
GO:0010087	phloem or xylem histogenesis	0.0111873	71
GO:0009303	rRNA transcription	0.0115401	8
GO:0009759	indole glucosinolate biosynthetic process	0.0115401	8
GO:0010239	chloroplast mRNA processing	0.0115401	8
GO:0018026	peptidyl-lysine monomethylation	0.0115401	8
GO:1902290	positive regulation of defense response to oomycetes	0.0115401	8
GO:1902969	mitotic DNA replication	0.0115401	8
GO:0065002	intracellular protein transmembrane transport	0.0117548	44
GO:0000280	nuclear division	0.0120106	83
GO:0000070	mitotic sister chromatid segregation	0.0120734	34
GO:0009445	putrescine metabolic process	0.0122736	9
GO:0042436	indole-containing compound catabolic process	0.0122736	9
GO:0006814	sodium ion transport	0.0122736	10
GO:0009683	indoleacetic acid metabolic process	0.0122736	10
GO:0033260	nuclear DNA replication	0.0122736	10
GO:1905156	negative regulation of photosynthesis	0.0122736	10
GO:2001251	negative regulation of chromosome organization	0.0122736	10
GO:0000819	sister chromatid segregation	0.0123205	42
GO:0033044	regulation of chromosome organization	0.0124332	24
GO:0071417	cellular response to organonitrogen compound	0.0126793	26
GO:0006305	DNA alkylation	0.0126793	28
GO:0006306	DNA methylation	0.0126793	28
GO:0006633	fatty acid biosynthetic process	0.0136847	73
GO:0006631	fatty acid metabolic process	0.013887	127
GO:0071826	ribonucleoprotein complex subunit organization	0.0141986	61
GO:0003333	amino acid transmembrane transport	0.0142848	31
GO:0010928	regulation of auxin mediated signaling pathway	0.0144504	23
GO:0009084	glutamine family amino acid biosynthetic process	0.0144504	18
GO:0051783	regulation of nuclear division	0.0144504	18
GO:0007005	mitochondrion organization	0.0149403	76
GO:0048467	gynoecium development	0.015332	45
GO:0022618	ribonucleoprotein complex assembly	0.0153692	59
GO:0015698	inorganic anion transport	0.0156598	52
GO:0006783	heme biosynthetic process	0.0156598	14
GO:0010052	guard cell differentiation	0.0156598	14
GO:0010112	regulation of systemic acquired resistance	0.0156598	14
GO:0048826	cotyledon morphogenesis	0.0156598	14
GO:0009926	auxin polar transport	0.0162342	46
GO:0016114	terpenoid biosynthetic process	0.0165487	80
GO:1990110	callus formation	0.0165568	17
GO:0006402	mRNA catabolic process	0.0168709	50
GO:0009697	salicylic acid biosynthetic process	0.0176768	13
GO:0010375	stomatal complex patterning	0.0176768	13
GO:0031047	RNA-mediated gene silencing	0.0177965	51
GO:1905393	plant organ formation	0.0186359	64
GO:0010143	cutin biosynthetic process	0.0191387	16
GO:0160062	cutin-based cuticle development	0.0191387	16
GO:0005982	starch metabolic process	0.019447	34
GO:0009069	serine family amino acid metabolic process	0.0195994	27
GO:0010218	response to far red light	0.0195994	27
GO:0002097	tRNA wobble base modification	0.0196679	12
GO:0048564	photosystem I assembly	0.0196679	12
GO:0012501	programmed cell death	0.0202046	77
GO:1901699	cellular response to nitrogen compound	0.0203346	32
GO:0010167	response to nitrate	0.0213153	18
GO:0007018	microtubule-based movement	0.0213155	30
GO:0006479	protein methylation	0.0214622	41
GO:0008213	protein alkylation	0.0214622	41
GO:0051306	mitotic sister chromatid separation	0.0217042	11
GO:0000018	regulation of DNA recombination	0.0217042	15
GO:0006534	cysteine metabolic process	0.0217042	15
GO:0055062	phosphate ion homeostasis	0.0217042	15
GO:0090696	post-embryonic plant organ development	0.022935	83
GO:0000075	cell cycle checkpoint signaling	0.022935	22
GO:0009640	photomorphogenesis	0.022935	49
GO:0005977	glycogen metabolic process	0.0234991	10
GO:0006112	energy reserve metabolic process	0.0234991	10
GO:0006535	cysteine biosynthetic process from serine	0.0234991	10
GO:1902182	shoot apical meristem development	0.0234991	10
GO:1902288	regulation of defense response to oomycetes	0.0234991	10
GO:0140013	meiotic nuclear division	0.0239667	54
GO:0048437	floral organ development	0.0241347	111
GO:0042060	wound healing	0.0241713	17
GO:1900426	positive regulation of defense response to bacterium	0.0241713	17
GO:2000031	regulation of salicylic acid mediated signaling pathway	0.0241713	17
GO:0010020	chloroplast fission	0.0244906	14
GO:0010440	stomatal lineage progression	0.0244906	14
GO:0015706	nitrate transmembrane transport	0.0244906	14
GO:0043572	plastid fission	0.0244906	14
GO:0006268	DNA unwinding involved in DNA replication	0.0247675	9
GO:0006526	arginine biosynthetic process	0.0247675	9
GO:0080142	regulation of salicylic acid biosynthetic process	0.0247675	9
GO:0043487	regulation of RNA stability	0.0251355	32
GO:0032875	regulation of DNA endoreduplication	0.0254457	19
GO:0043462	regulation of ATP-dependent activity	0.0256161	8
GO:0071219	cellular response to molecule of bacterial origin	0.0256161	8
GO:0048440	carpel development	0.0256663	38
GO:0000302	response to reactive oxygen species	0.0273802	68
GO:0048646	anatomical structure formation involved in morphogenesis	0.027433	115
GO:0030150	protein import into mitochondrial matrix	0.027433	16
GO:0032350	regulation of hormone metabolic process	0.027433	16
GO:0009403	toxin biosynthetic process	0.027433	13
GO:0009700	indole phytoalexin biosynthetic process	0.027433	13
GO:0010200	response to chitin	0.027433	13
GO:0046217	indole phytoalexin metabolic process	0.027433	13
GO:0046885	regulation of hormone biosynthetic process	0.027433	13
GO:0052314	phytoalexin metabolic process	0.027433	13
GO:0052315	phytoalexin biosynthetic process	0.027433	13
GO:0090307	mitotic spindle assembly	0.027433	13
GO:0000741	karyogamy	0.0292472	18
GO:0010197	polar nucleus fusion	0.0292472	18
GO:0052545	callose localization	0.0294841	24
GO:0008356	asymmetric cell division	0.02997	20
GO:1901988	negative regulation of cell cycle phase transition	0.02997	22
GO:0002229	defense response to oomycetes	0.0302547	29
GO:0044403	biological process involved in symbiotic interaction	0.0312438	45
GO:0000291	nuclear-transcribed mRNA catabolic process, exonucleolytic	0.0316991	15
GO:0010212	response to ionizing radiation	0.0316991	15
GO:0007166	cell surface receptor signaling pathway	0.0317767	27
GO:0010558	negative regulation of macromolecule biosynthetic process	0.031852	124
GO:0006865	amino acid transport	0.0337493	33
GO:0071483	cellular response to blue light	0.0349692	21
GO:2000070	regulation of response to water deprivation	0.0349692	21
GO:0009559	embryo sac central cell differentiation	0.0349692	19
GO:0009956	radial pattern formation	0.0349692	19
GO:0007088	regulation of mitotic nuclear division	0.0356231	11
GO:0009085	lysine biosynthetic process	0.0356231	11
GO:0019344	cysteine biosynthetic process	0.0356231	11
GO:0031407	oxylipin metabolic process	0.0367526	14
GO:0071470	cellular response to osmotic stress	0.0369089	26
GO:0009696	salicylic acid metabolic process	0.0387507	24
GO:0032543	mitochondrial translation	0.039854	16
GO:0042886	amide transport	0.0401398	22
GO:0008299	isoprenoid biosynthetic process	0.0402862	91
GO:0010965	regulation of mitotic sister chromatid separation	0.0402862	10
GO:0050688	regulation of defense response to virus	0.0402862	10
GO:1905818	regulation of chromosome separation	0.0402862	10
GO:0070585	protein localization to mitochondrion	0.0404786	27
GO:0072655	establishment of protein localization to mitochondrion	0.0404786	27
GO:0019747	regulation of isoprenoid metabolic process	0.0404786	20
GO:0070417	cellular response to cold	0.0404786	18
GO:0019220	regulation of phosphate metabolic process	0.040724	52
GO:0006857	oligopeptide transport	0.0419661	13
GO:0007091	metaphase/anaphase transition of mitotic cell cycle	0.0419661	13
GO:0009082	branched-chain amino acid biosynthetic process	0.0419661	13
GO:0015833	peptide transport	0.0419661	13
GO:0031408	oxylipin biosynthetic process	0.0419661	13
GO:0044784	metaphase/anaphase transition of cell cycle	0.0419661	13
GO:0140014	mitotic nuclear division	0.0428072	37
GO:0048580	regulation of post-embryonic development	0.0429242	174
GO:0018958	phenol-containing compound metabolic process	0.044172	31
GO:0002182	cytoplasmic translational elongation	0.0445217	9
GO:0009970	cellular response to sulfate starvation	0.0445217	9
GO:0010118	stomatal movement	0.0454246	68
GO:0007140	male meiotic nuclear division	0.0454246	15
GO:0042168	heme metabolic process	0.0454246	15
GO:0009694	jasmonic acid metabolic process	0.0464066	26
GO:0048438	floral whorl development	0.0464935	86
GO:0019252	starch biosynthetic process	0.046712	19
GO:0006417	regulation of translation	0.0467991	52
GO:0051174	regulation of phosphorus metabolic process	0.0467991	52
GO:0098754	detoxification	0.047488	64
GO:0010120	camalexin biosynthetic process	0.0481282	12
GO:0010337	regulation of salicylic acid metabolic process	0.0481282	12
GO:0052317	camalexin metabolic process	0.0481282	12
GO:0000727	double-strand break repair via break-induced replication	0.0487559	8
GO:1900140	regulation of seedling development	0.0487576	44

## Sheet: S6
Supplementary Data. Phookaew et al. (2024). Active protein ubiquitination regulates xylem vessel functionality. Plant Cell.
Supplementary Data Set S6. Over-represented complete GO terms (Biological process) for significantly down-regulated genes in seiv3 to the wild-type VND7-VP16-GR with DEX treatment
GO term	Description	p.adjust	Count
GO:0048193	Golgi vesicle transport	6.85993e-75	130
GO:0009832	plant-type cell wall biogenesis	7.35575e-40	134
GO:0006888	endoplasmic reticulum to Golgi vesicle-mediated transport	2.82528e-35	65
GO:0009834	plant-type secondary cell wall biogenesis	4.65302e-32	73
GO:0044036	cell wall macromolecule metabolic process	1.88885e-28	95
GO:0000271	polysaccharide biosynthetic process	2.05267e-26	104
GO:0006886	intracellular protein transport	4.52661e-25	145
GO:0016051	carbohydrate biosynthetic process	4.52661e-25	131
GO:0045491	xylan metabolic process	6.09765e-25	45
GO:0010383	cell wall polysaccharide metabolic process	1.57653e-24	79
GO:0044264	cellular polysaccharide metabolic process	8.15707e-22	108
GO:0044038	cell wall macromolecule biosynthetic process	9.18161e-22	55
GO:0070589	cellular component macromolecule biosynthetic process	9.18161e-22	55
GO:1903338	regulation of cell wall organization or biogenesis	1.29234e-21	44
GO:0070592	cell wall polysaccharide biosynthetic process	2.77202e-21	53
GO:0010256	endomembrane system organization	3.99097e-21	58
GO:0006891	intra-Golgi vesicle-mediated transport	2.90063e-20	30
GO:2000652	regulation of secondary cell wall biogenesis	3.19196e-20	39
GO:0016050	vesicle organization	1.60942e-19	56
GO:0033692	cellular polysaccharide biosynthetic process	3.03423e-19	78
GO:0044262	cellular carbohydrate metabolic process	3.95025e-19	125
GO:0009100	glycoprotein metabolic process	4.68384e-19	68
GO:0007010	cytoskeleton organization	9.70147e-18	100
GO:0006486	protein glycosylation	1.52581e-17	63
GO:0043413	macromolecule glycosylation	1.52581e-17	63
GO:0034637	cellular carbohydrate biosynthetic process	1.76602e-17	84
GO:0009101	glycoprotein biosynthetic process	2.04755e-17	63
GO:0045492	xylan biosynthetic process	2.18317e-17	29
GO:0070085	glycosylation	2.39426e-17	64
GO:0007030	Golgi organization	2.90254e-17	30
GO:0010410	hemicellulose metabolic process	6.30206e-17	52
GO:0006890	retrograde vesicle-mediated transport, Golgi to endoplasmic reticulum	1.44581e-16	26
GO:0044087	regulation of cellular component biogenesis	1.15387e-15	56
GO:0034976	response to endoplasmic reticulum stress	1.45411e-14	50
GO:0006892	post-Golgi vesicle-mediated transport	1.45411e-14	27
GO:0045489	pectin biosynthetic process	6.0256e-14	35
GO:0009226	nucleotide-sugar biosynthetic process	8.20651e-14	27
GO:0098876	vesicle-mediated transport to the plasma membrane	1.13692e-13	23
GO:0009225	nucleotide-sugar metabolic process	1.18809e-13	30
GO:0032940	secretion by cell	1.59138e-12	37
GO:0009826	unidimensional cell growth	1.71017e-12	114
GO:0097435	supramolecular fiber organization	2.61118e-12	59
GO:0051668	localization within membrane	6.71423e-12	48
GO:0009856	pollination	1.13437e-11	87
GO:0044706	multi-multicellular organism process	1.13437e-11	87
GO:0046903	secretion	1.21659e-11	38
GO:0007034	vacuolar transport	2.39815e-11	42
GO:0048468	cell development	4.16726e-11	111
GO:0006893	Golgi to plasma membrane transport	1.08466e-10	16
GO:0016197	endosomal transport	1.8237e-10	33
GO:0006900	vesicle budding from membrane	2.13596e-10	27
GO:0030036	actin cytoskeleton organization	2.30601e-10	42
GO:0006897	endocytosis	3.3419e-10	35
GO:0030968	endoplasmic reticulum unfolded protein response	6.15072e-10	21
GO:0030029	actin filament-based process	8.22168e-10	43
GO:0006986	response to unfolded protein	9.54921e-10	22
GO:0034620	cellular response to unfolded protein	9.54921e-10	22
GO:0007015	actin filament organization	9.66341e-10	39
GO:0048868	pollen tube development	1.98652e-09	68
GO:0010413	glucuronoxylan metabolic process	1.55781e-08	11
GO:0010417	glucuronoxylan biosynthetic process	1.55781e-08	11
GO:0061024	membrane organization	2.0682e-08	67
GO:0035966	response to topologically incorrect protein	3.1031e-08	27
GO:0090114	COPII-coated vesicle budding	4.68836e-08	15
GO:0007017	microtubule-based process	6.18606e-08	62
GO:0000904	cell morphogenesis involved in differentiation	7.49074e-08	76
GO:0042147	retrograde transport, endosome to Golgi	7.97607e-08	17
GO:0070972	protein localization to endoplasmic reticulum	7.97607e-08	23
GO:0006896	Golgi to vacuole transport	8.20604e-08	13
GO:0006887	exocytosis	1.10638e-07	25
GO:0009664	plant-type cell wall organization	1.14794e-07	51
GO:0090174	organelle membrane fusion	1.14794e-07	24
GO:0006906	vesicle fusion	1.17006e-07	23
GO:0048284	organelle fusion	1.77727e-07	32
GO:0022406	membrane docking	1.77727e-07	22
GO:0140056	organelle localization by membrane tethering	1.77727e-07	22
GO:0000226	microtubule cytoskeleton organization	2.04367e-07	52
GO:0045488	pectin metabolic process	2.06756e-07	48
GO:0035967	cellular response to topologically incorrect protein	2.09663e-07	25
GO:0009306	protein secretion	2.09663e-07	14
GO:0035592	establishment of protein localization to extracellular region	2.09663e-07	14
GO:0071692	protein localization to extracellular region	2.09663e-07	14
GO:0030244	cellulose biosynthetic process	2.25903e-07	27
GO:0010393	galacturonan metabolic process	2.33883e-07	48
GO:0016482	cytosolic transport	5.30051e-07	18
GO:0048278	vesicle docking	5.30051e-07	18
GO:0048588	developmental cell growth	7.42052e-07	70
GO:0007264	small GTPase mediated signal transduction	7.56813e-07	17
GO:0045010	actin nucleation	1.06521e-06	16
GO:0045229	external encapsulating structure organization	1.20303e-06	81
GO:0061025	membrane fusion	1.31994e-06	26
GO:0030243	cellulose metabolic process	1.45457e-06	27
GO:0035459	vesicle cargo loading	1.71043e-06	10
GO:0030865	cortical cytoskeleton organization	2.59361e-06	24
GO:0051274	beta-glucan biosynthetic process	2.70594e-06	28
GO:0009860	pollen tube growth	3.5601e-06	47
GO:0140352	export from cell	3.79561e-06	45
GO:0051640	organelle localization	4.55151e-06	40
GO:0071555	cell wall organization	4.60927e-06	69
GO:0072657	protein localization to membrane	5.35745e-06	32
GO:0090150	establishment of protein localization to membrane	5.35745e-06	32
GO:0000911	cytokinesis by cell plate formation	6.25435e-06	24
GO:0009250	glucan biosynthetic process	7.04172e-06	39
GO:0009932	cell tip growth	8.07468e-06	53
GO:0090110	COPII-coated vesicle cargo loading	1.02153e-05	9
GO:0045047	protein targeting to ER	1.1917e-05	17
GO:0072599	establishment of protein localization to endoplasmic reticulum	1.1917e-05	17
GO:0006903	vesicle targeting	1.1917e-05	11
GO:1905177	tracheary element differentiation	1.1917e-05	11
GO:0051273	beta-glucan metabolic process	1.47049e-05	28
GO:0010089	xylem development	1.73509e-05	20
GO:0060627	regulation of vesicle-mediated transport	2.51262e-05	13
GO:0006073	cellular glucan metabolic process	2.67009e-05	52
GO:0140029	exocytic process	2.74392e-05	9
GO:0032970	regulation of actin filament-based process	3.77541e-05	17
GO:0034410	cell wall beta-glucan biosynthetic process	4.70178e-05	11
GO:0052324	plant-type cell wall cellulose biosynthetic process	4.70178e-05	11
GO:0044042	glucan metabolic process	5.67392e-05	52
GO:0000919	cell plate assembly	6.60538e-05	9
GO:0006487	protein N-linked glycosylation	0.000107152	17
GO:0019321	pentose metabolic process	0.000116459	10
GO:0032956	regulation of actin cytoskeleton organization	0.0001236	16
GO:0006914	autophagy	0.0001236	25
GO:0061919	process utilizing autophagic mechanism	0.0001236	25
GO:0034314	Arp2/3 complex-mediated actin nucleation	0.000141106	9
GO:0060321	acceptance of pollen	0.000150956	8
GO:0007029	endoplasmic reticulum organization	0.000153818	14
GO:0009809	lignin biosynthetic process	0.000223046	19
GO:0008154	actin polymerization or depolymerization	0.000235657	16
GO:0006613	cotranslational protein targeting to membrane	0.000243175	11
GO:0006614	SRP-dependent cotranslational protein targeting to membrane	0.000243175	11
GO:0006612	protein targeting to membrane	0.000270831	22
GO:0048199	vesicle targeting, to, from or within Golgi	0.000333597	8
GO:0046578	regulation of Ras protein signal transduction	0.000333597	7
GO:0051056	regulation of small GTPase mediated signal transduction	0.000333597	7
GO:0010053	root epidermal cell differentiation	0.000365219	40
GO:0015780	nucleotide-sugar transmembrane transport	0.000381933	11
GO:0052541	plant-type cell wall cellulose metabolic process	0.000381933	11
GO:0009808	lignin metabolic process	0.000431058	21
GO:0052546	cell wall pectin metabolic process	0.000438314	14
GO:0090481	pyrimidine nucleotide-sugar transmembrane transport	0.000489716	9
GO:0009698	phenylpropanoid metabolic process	0.000567551	34
GO:0034406	cell wall beta-glucan metabolic process	0.000589929	11
GO:0006490	oligosaccharide-lipid intermediate biosynthetic process	0.000647443	8
GO:0006457	protein folding	0.00066414	40
GO:0006904	vesicle docking involved in exocytosis	0.000753387	7
GO:0031204	post-translational protein targeting to membrane, translocation	0.000753387	7
GO:0048759	xylem vessel member cell differentiation	0.000753387	7
GO:0051648	vesicle localization	0.000809023	14
GO:0051650	establishment of vesicle localization	0.000809023	14
GO:0030041	actin filament polymerization	0.000868055	11
GO:0009699	phenylpropanoid biosynthetic process	0.000910326	28
GO:0000910	cytokinesis	0.000918855	43
GO:0010192	mucilage biosynthetic process	0.000955808	13
GO:0048469	cell maturation	0.00105361	34
GO:0048764	trichoblast maturation	0.00105361	34
GO:0048765	root hair cell differentiation	0.00105361	34
GO:0007265	Ras protein signal transduction	0.00113525	8
GO:0007033	vacuole organization	0.00113525	21
GO:0007163	establishment or maintenance of cell polarity	0.00123938	11
GO:2001006	regulation of cellulose biosynthetic process	0.00131432	9
GO:0033365	protein localization to organelle	0.00139877	56
GO:0006787	porphyrin-containing compound catabolic process	0.00140959	17
GO:0033015	tetrapyrrole catabolic process	0.00140959	17
GO:0072665	protein localization to vacuole	0.00140959	17
GO:0072666	establishment of protein localization to vacuole	0.00140959	17
GO:0045324	late endosome to vacuole transport	0.00142125	15
GO:0006901	vesicle coating	0.00143437	7
GO:0010054	trichoblast differentiation	0.00143476	35
GO:0006898	receptor-mediated endocytosis	0.00179323	14
GO:0032950	regulation of beta-glucan metabolic process	0.00199759	9
GO:0032951	regulation of beta-glucan biosynthetic process	0.00199759	9
GO:0051701	biological process involved in interaction with host	0.00199759	9
GO:0010087	phloem or xylem histogenesis	0.00223155	36
GO:0010191	mucilage metabolic process	0.0023121	14
GO:0110053	regulation of actin filament organization	0.00240387	11
GO:0090693	plant organ senescence	0.00259149	66
GO:0048363	mucilage pectin metabolic process	0.00264188	7
GO:0072583	clathrin-dependent endocytosis	0.00290978	13
GO:0051017	actin filament bundle assembly	0.00300169	9
GO:0061572	actin filament bundle organization	0.00300169	9
GO:0006620	post-translational protein targeting to endoplasmic reticulum membrane	0.00301561	8
GO:0005996	monosaccharide metabolic process	0.00334648	30
GO:0006491	N-glycan processing	0.00337865	6
GO:0048358	mucilage pectin biosynthetic process	0.00337865	6
GO:0090627	plant epidermal cell differentiation	0.00339128	45
GO:0046149	pigment catabolic process	0.00339128	16
GO:0043622	cortical microtubule organization	0.00355936	15
GO:0051258	protein polymerization	0.00361877	14
GO:0006623	protein targeting to vacuole	0.00361877	13
GO:0030148	sphingolipid biosynthetic process	0.00361877	13
GO:0071695	anatomical structure maturation	0.00377298	66
GO:0051049	regulation of transport	0.00379963	28
GO:0051493	regulation of cytoskeleton organization	0.00403732	20
GO:0032885	regulation of polysaccharide biosynthetic process	0.00427133	11
GO:0032879	regulation of localization	0.00429175	32
GO:0007032	endosome organization	0.0043009	7
GO:0044550	secondary metabolite biosynthetic process	0.005555	68
GO:0036503	ERAD pathway	0.005555	17
GO:0006605	protein targeting	0.00559387	45
GO:1901264	carbohydrate derivative transport	0.00607247	16
GO:0017157	regulation of exocytosis	0.00614509	6
GO:0021700	developmental maturation	0.00668734	68
GO:0010962	regulation of glucan biosynthetic process	0.00698281	10
GO:0046794	transport of virus	0.00698281	7
GO:0009825	multidimensional cell growth	0.00733454	13
GO:0016998	cell wall macromolecule catabolic process	0.00740184	11
GO:0008064	regulation of actin polymerization or depolymerization	0.00835218	9
GO:0019853	L-ascorbic acid biosynthetic process	0.00835218	9
GO:0030832	regulation of actin filament length	0.00835218	9
GO:0015996	chlorophyll catabolic process	0.00910778	13
GO:0006665	sphingolipid metabolic process	0.00954395	15
GO:0051259	protein complex oligomerization	0.00954395	15
GO:0051128	regulation of cellular component organization	0.00964777	61
GO:0010150	leaf senescence	0.00996165	56
GO:0035437	maintenance of protein localization in endoplasmic reticulum	0.0102358	6
GO:0046520	sphingoid biosynthetic process	0.0102358	6
GO:0051046	regulation of secretion	0.0102358	6
GO:1903530	regulation of secretion by cell	0.0102358	6
GO:0045493	xylan catabolic process	0.0103782	7
GO:2000895	hemicellulose catabolic process	0.0103782	7
GO:0032881	regulation of polysaccharide metabolic process	0.0109098	13
GO:0051336	regulation of hydrolase activity	0.0112344	19
GO:0016032	viral process	0.0117884	10
GO:0009555	pollen development	0.0132503	64
GO:0008360	regulation of cell shape	0.0132503	8
GO:0032535	regulation of cellular component size	0.0132503	15
GO:0090066	regulation of anatomical structure size	0.0132503	15
GO:0016311	dephosphorylation	0.0135743	42
GO:0019852	L-ascorbic acid metabolic process	0.0151504	10
GO:1901336	lactone biosynthetic process	0.0151504	10
GO:0044347	cell wall polysaccharide catabolic process	0.0151504	7
GO:0072594	establishment of protein localization to organelle	0.0158649	48
GO:0030433	ubiquitin-dependent ERAD pathway	0.0158649	13
GO:0044000	movement in host	0.0158649	6
GO:0044001	migration in host	0.0158649	6
GO:0046739	transport of virus in multicellular host	0.0158649	6
GO:0009408	response to heat	0.0177467	66
GO:1902903	regulation of supramolecular fiber organization	0.0183725	11
GO:0006672	ceramide metabolic process	0.0190398	9
GO:0009846	pollen germination	0.0193506	18
GO:0022604	regulation of cell morphogenesis	0.0211972	24
GO:0031122	cytoplasmic microtubule organization	0.0215372	15
GO:0055086	nucleobase-containing small molecule metabolic process	0.0216005	67
GO:1901334	lactone metabolic process	0.0226455	11
GO:0000045	autophagosome assembly	0.023978	10
GO:0006493	protein O-linked glycosylation	0.0240668	6
GO:0006670	sphingosine metabolic process	0.0241005	5
GO:0046512	sphingosine biosynthetic process	0.0241005	5
GO:0007051	spindle organization	0.025373	17
GO:0010498	proteasomal protein catabolic process	0.0256667	52
GO:0032509	endosome transport via multivesicular body sorting pathway	0.0297997	10
GO:2000762	regulation of phenylpropanoid metabolic process	0.0312258	9
GO:0033043	regulation of organelle organization	0.0331792	31
GO:0009875	pollen-pistil interaction	0.0367683	10
GO:0071985	multivesicular body sorting pathway	0.0367683	10
GO:1905037	autophagosome organization	0.0367683	10
GO:0022411	cellular component disassembly	0.0374613	23
GO:0006621	protein retention in ER lumen	0.0378991	5
GO:0007041	lysosomal transport	0.0378991	5
GO:0048317	seed morphogenesis	0.0378991	5
GO:0051211	anisotropic cell growth	0.0378991	5
GO:1990573	potassium ion import across plasma membrane	0.0378991	5
GO:0048767	root hair elongation	0.0414525	18
GO:0043255	regulation of carbohydrate biosynthetic process	0.0445911	14
GO:0043087	regulation of GTPase activity	0.0482662	11
GO:0072595	maintenance of protein localization in organelle	0.048317	6
GO:1901141	regulation of lignin biosynthetic process	0.048317	6
GO:0080147	root hair cell development	0.0498045	23

## Sheet: S7
Supplementary Data. Phookaew et al. (2024). Active protein ubiquitination regulates xylem vessel functionality. Plant Cell.
Supplementary Data Set S7. Over-represented complete GO terms (Biological process) for significantly up-regulated genes in seiv4 to the wild-type VND7-VP16-GR with DEX treatment
GO term	Description	p.adjust	Count
GO:0009451	RNA modification	2.21638e-66	286
GO:0034470	ncRNA processing	1.07798e-50	290
GO:0042254	ribosome biogenesis	6.19877e-49	252
GO:0016072	rRNA metabolic process	1.24728e-41	195
GO:0022613	ribonucleoprotein complex biogenesis	8.23555e-41	276
GO:0006364	rRNA processing	1.77314e-40	186
GO:0033013	tetrapyrrole metabolic process	6.42348e-27	200
GO:0016143	S-glycoside metabolic process	3.01858e-26	172
GO:0019757	glycosinolate metabolic process	3.01858e-26	172
GO:0019760	glucosinolate metabolic process	3.01858e-26	172
GO:1901657	glycosyl compound metabolic process	3.01858e-26	192
GO:0015979	photosynthesis	3.4508e-23	174
GO:0033014	tetrapyrrole biosynthetic process	4.19693e-23	109
GO:0042440	pigment metabolic process	4.19693e-23	233
GO:0006778	porphyrin-containing compound metabolic process	1.22707e-21	175
GO:0009657	plastid organization	2.35446e-21	182
GO:0019684	photosynthesis, light reaction	4.82329e-21	124
GO:0015994	chlorophyll metabolic process	8.82772e-19	145
GO:0046148	pigment biosynthetic process	7.81747e-18	140
GO:0006779	porphyrin-containing compound biosynthetic process	1.07752e-17	82
GO:0009658	chloroplast organization	1.73034e-17	137
GO:1901659	glycosyl compound biosynthetic process	3.29108e-17	90
GO:0006399	tRNA metabolic process	4.69167e-17	114
GO:0007389	pattern specification process	1.74219e-16	187
GO:0009642	response to light intensity	1.89417e-16	204
GO:0016144	S-glycoside biosynthetic process	2.80181e-16	83
GO:0019758	glycosinolate biosynthetic process	2.80181e-16	83
GO:0019761	glucosinolate biosynthetic process	2.80181e-16	83
GO:0042273	ribosomal large subunit biogenesis	4.85452e-16	61
GO:0015995	chlorophyll biosynthetic process	2.42319e-15	73
GO:0044272	sulfur compound biosynthetic process	4.27187e-15	164
GO:0000959	mitochondrial RNA metabolic process	5.69266e-15	57
GO:0003002	regionalization	1.33823e-14	153
GO:0009639	response to red or far red light	6.19975e-13	213
GO:0042274	ribosomal small subunit biogenesis	7.91119e-12	63
GO:0002376	immune system process	3.20589e-11	159
GO:0006955	immune response	6.99855e-11	156
GO:0042430	indole-containing compound metabolic process	7.04906e-11	108
GO:0043414	macromolecule methylation	7.70861e-11	119
GO:0000460	maturation of 5.8S rRNA	7.74575e-11	30
GO:1903046	meiotic cell cycle process	1.68352e-10	154
GO:0032259	methylation	1.89382e-10	140
GO:0009751	response to salicylic acid	2.24461e-10	203
GO:0051321	meiotic cell cycle	3.05684e-10	164
GO:0008033	tRNA processing	3.76483e-10	67
GO:1901605	alpha-amino acid metabolic process	9.78423e-10	198
GO:0030490	maturation of SSU-rRNA	9.78423e-10	41
GO:0016556	mRNA modification	2.03235e-09	39
GO:0072330	monocarboxylic acid biosynthetic process	2.11011e-09	149
GO:0062012	regulation of small molecule metabolic process	2.59822e-09	110
GO:0009637	response to blue light	4.03195e-09	99
GO:1901401	regulation of tetrapyrrole metabolic process	4.60588e-09	38
GO:0000469	cleavage involved in rRNA processing	5.3587e-09	24
GO:0045087	innate immune response	9.16555e-09	139
GO:0010374	stomatal complex development	1.69703e-08	57
GO:0006400	tRNA modification	2.6129e-08	51
GO:0001510	RNA methylation	3.10665e-08	47
GO:0042343	indole glucosinolate metabolic process	3.10665e-08	31
GO:0080156	mitochondrial mRNA modification	3.10665e-08	27
GO:0006261	DNA-templated DNA replication	4.7898e-08	78
GO:0000470	maturation of LSU-rRNA	5.20436e-08	25
GO:1900864	mitochondrial RNA modification	5.81939e-08	29
GO:0140053	mitochondrial gene expression	6.40668e-08	45
GO:0009768	photosynthesis, light harvesting in photosystem I	1.13218e-07	21
GO:0002237	response to molecule of bacterial origin	1.14334e-07	86
GO:0006260	DNA replication	1.95234e-07	85
GO:0009625	response to insect	2.39106e-07	31
GO:0016073	snRNA metabolic process	3.54288e-07	23
GO:0042255	ribosome assembly	5.05609e-07	44
GO:1901259	chloroplast rRNA processing	5.81118e-07	21
GO:1901463	regulation of tetrapyrrole biosynthetic process	6.79195e-07	25
GO:0000466	maturation of 5.8S rRNA from tricistronic rRNA transcript (SSU-rRNA, 5.8S rRNA, LSU-rRNA)	8.55827e-07	19
GO:0009812	flavonoid metabolic process	8.74905e-07	104
GO:0010817	regulation of hormone levels	1.05096e-06	139
GO:0071214	cellular response to abiotic stimulus	1.0582e-06	132
GO:0104004	cellular response to environmental stimulus	1.0582e-06	132
GO:0030488	tRNA methylation	1.2282e-06	23
GO:0071478	cellular response to radiation	1.29718e-06	97
GO:0090501	RNA phosphodiester bond hydrolysis	1.42141e-06	33
GO:0009733	response to auxin	1.89136e-06	194
GO:0032101	regulation of response to external stimulus	1.97976e-06	117
GO:0051726	regulation of cell cycle	2.38974e-06	121
GO:0010027	thylakoid membrane organization	2.5929e-06	37
GO:0000373	Group II intron splicing	2.96716e-06	22
GO:0071482	cellular response to light stimulus	3.05148e-06	93
GO:0008652	amino acid biosynthetic process	3.05148e-06	95
GO:0016554	cytidine to uridine editing	3.6525e-06	19
GO:0045036	protein targeting to chloroplast	4.75407e-06	37
GO:0072596	establishment of protein localization to chloroplast	4.75407e-06	37
GO:0072598	protein localization to chloroplast	4.75407e-06	37
GO:0000462	maturation of SSU-rRNA from tricistronic rRNA transcript (SSU-rRNA, 5.8S rRNA, LSU-rRNA)	6.1097e-06	28
GO:0009644	response to high light intensity	6.16284e-06	41
GO:0090698	post-embryonic plant morphogenesis	6.33861e-06	105
GO:0010565	regulation of cellular ketone metabolic process	7.57858e-06	76
GO:0006974	cellular response to DNA damage stimulus	8.63138e-06	169
GO:0046283	anthocyanin-containing compound metabolic process	1.06101e-05	41
GO:1901607	alpha-amino acid biosynthetic process	1.29895e-05	87
GO:0043628	regulatory ncRNA 3'-end processing	1.30212e-05	19
GO:0002833	positive regulation of response to biotic stimulus	1.30212e-05	60
GO:0002831	regulation of response to biotic stimulus	1.44015e-05	108
GO:0042180	cellular ketone metabolic process	1.61218e-05	102
GO:0031425	chloroplast RNA processing	1.65707e-05	20
GO:0009072	aromatic amino acid metabolic process	1.66929e-05	79
GO:0006281	DNA repair	1.69263e-05	152
GO:0031349	positive regulation of defense response	1.83027e-05	65
GO:0007005	mitochondrion organization	1.83027e-05	90
GO:0010109	regulation of photosynthesis	1.88589e-05	34
GO:0010380	regulation of chlorophyll biosynthetic process	1.90805e-05	21
GO:0000079	regulation of cyclin-dependent protein serine/threonine kinase activity	2.13189e-05	32
GO:1904029	regulation of cyclin-dependent protein kinase activity	2.13189e-05	32
GO:0044550	secondary metabolite biosynthetic process	2.47066e-05	170
GO:0009765	photosynthesis, light harvesting	2.47066e-05	29
GO:0042435	indole-containing compound biosynthetic process	2.47168e-05	65
GO:0070585	protein localization to mitochondrion	2.71412e-05	36
GO:0072655	establishment of protein localization to mitochondrion	2.71412e-05	36
GO:0009561	megagametogenesis	2.7632e-05	48
GO:0031324	negative regulation of cellular metabolic process	2.76714e-05	197
GO:0023051	regulation of signaling	2.76714e-05	193
GO:0006091	generation of precursor metabolites and energy	2.76714e-05	189
GO:0071900	regulation of protein serine/threonine kinase activity	3.47886e-05	33
GO:0009955	adaxial/abaxial pattern specification	3.76369e-05	32
GO:0034661	ncRNA catabolic process	4.22264e-05	20
GO:0071446	cellular response to salicylic acid stimulus	4.24779e-05	74
GO:0032103	positive regulation of response to external stimulus	4.9303e-05	60
GO:0000002	mitochondrial genome maintenance	4.96465e-05	13
GO:0031125	rRNA 3'-end processing	4.96465e-05	13
GO:0000459	exonucleolytic trimming involved in rRNA processing	4.97738e-05	11
GO:0000467	exonucleolytic trimming to generate mature 3'-end of 5.8S rRNA from tricistronic rRNA transcript (SSU-rRNA, 5.8S rRNA, LSU-rRNA)	4.97738e-05	11
GO:0090503	RNA phosphodiester bond hydrolysis, exonucleolytic	4.97738e-05	11
GO:0030422	siRNA processing	4.99381e-05	26
GO:0000463	maturation of LSU-rRNA from tricistronic rRNA transcript (SSU-rRNA, 5.8S rRNA, LSU-rRNA)	4.99381e-05	16
GO:0090502	RNA phosphodiester bond hydrolysis, endonucleolytic	4.99381e-05	16
GO:0006626	protein targeting to mitochondrion	5.23782e-05	34
GO:0009668	plastid membrane organization	5.65663e-05	38
GO:0006576	biogenic amine metabolic process	5.65663e-05	51
GO:0044770	cell cycle phase transition	6.15038e-05	58
GO:0071407	cellular response to organic cyclic compound	7.15205e-05	144
GO:0009124	nucleoside monophosphate biosynthetic process	7.45541e-05	30
GO:0010646	regulation of cell communication	7.53643e-05	193
GO:0009082	branched-chain amino acid biosynthetic process	7.78179e-05	18
GO:0044273	sulfur compound catabolic process	7.78179e-05	18
GO:0051644	plastid localization	7.78179e-05	18
GO:0048584	positive regulation of response to stimulus	8.11113e-05	127
GO:0071027	nuclear RNA surveillance	8.18572e-05	14
GO:1900865	chloroplast RNA modification	8.18572e-05	14
GO:0000154	rRNA modification	8.27217e-05	28
GO:0006775	fat-soluble vitamin metabolic process	8.61113e-05	19
GO:0042362	fat-soluble vitamin biosynthetic process	8.61113e-05	19
GO:0090056	regulation of chlorophyll metabolic process	9.98848e-05	24
GO:0000963	mitochondrial RNA processing	0.000100378	23
GO:0043467	regulation of generation of precursor metabolites and energy	0.000100378	23
GO:0051052	regulation of DNA metabolic process	0.000103489	65
GO:0016074	sno(s)RNA metabolic process	0.000114933	15
GO:0043144	sno(s)RNA processing	0.000114933	15
GO:0071025	RNA surveillance	0.000114933	15
GO:0009123	nucleoside monophosphate metabolic process	0.000123115	30
GO:0016078	tRNA catabolic process	0.000128896	10
GO:0071038	nuclear polyadenylation-dependent tRNA catabolic process	0.000128896	10
GO:0106354	tRNA surveillance	0.000128896	10
GO:0016075	rRNA catabolic process	0.000145553	16
GO:0006839	mitochondrial transport	0.000150279	37
GO:0009966	regulation of signal transduction	0.000165536	184
GO:0003008	system process	0.000165536	17
GO:0003013	circulatory system process	0.000165536	17
GO:0003018	vascular process in circulatory system	0.000165536	17
GO:0010232	vascular transport	0.000165536	17
GO:0010233	phloem transport	0.000165536	17
GO:0019750	chloroplast localization	0.000165536	17
GO:0002682	regulation of immune system process	0.000175461	63
GO:0050776	regulation of immune response	0.000175461	63
GO:0009767	photosynthetic electron transport chain	0.000185682	35
GO:0009645	response to low light intensity stimulus	0.000189509	23
GO:0065001	specification of axis polarity	0.000189509	23
GO:0034472	snRNA 3'-end processing	0.000189509	13
GO:0042793	plastid transcription	0.000189509	13
GO:0006270	DNA replication initiation	0.000189509	19
GO:0010207	photosystem II assembly	0.00019348	20
GO:0016553	base conversion or substitution editing	0.00019348	20
GO:0009943	adaxial/abaxial axis specification	0.00019348	21
GO:0010016	shoot system morphogenesis	0.00019977	119
GO:0009308	amine metabolic process	0.000222974	76
GO:0002253	activation of immune response	0.000227516	33
GO:0009627	systemic acquired resistance	0.00025176	66
GO:1901615	organic hydroxy compound metabolic process	0.00025176	172
GO:0016145	S-glycoside catabolic process	0.00025176	14
GO:0016180	snRNA processing	0.00025176	14
GO:0019759	glycosinolate catabolic process	0.00025176	14
GO:0019762	glucosinolate catabolic process	0.00025176	14
GO:0009309	amine biosynthetic process	0.00025176	27
GO:0042401	biogenic amine biosynthetic process	0.00025176	27
GO:0032042	mitochondrial DNA metabolic process	0.000280224	11
GO:0043633	polyadenylation-dependent RNA catabolic process	0.000280224	11
GO:0043634	polyadenylation-dependent ncRNA catabolic process	0.000280224	11
GO:0071029	nuclear ncRNA surveillance	0.000280224	11
GO:0071035	nuclear polyadenylation-dependent rRNA catabolic process	0.000280224	11
GO:0071046	nuclear polyadenylation-dependent ncRNA catabolic process	0.000280224	11
GO:0002239	response to oomycetes	0.000347986	47
GO:0045859	regulation of protein kinase activity	0.000365101	36
GO:0048532	anatomical structure arrangement	0.000377652	72
GO:0042548	regulation of photosynthesis, light reaction	0.000377834	21
GO:0009944	polarity specification of adaxial/abaxial axis	0.000390812	18
GO:0010629	negative regulation of gene expression	0.000394731	138
GO:0031126	sno(s)RNA 3'-end processing	0.000453837	12
GO:1901403	positive regulation of tetrapyrrole metabolic process	0.000453837	12
GO:0002684	positive regulation of immune system process	0.000456667	40
GO:0050778	positive regulation of immune response	0.000456667	40
GO:0009156	ribonucleoside monophosphate biosynthetic process	0.000469079	26
GO:0009553	embryo sac development	0.000474373	77
GO:0009626	plant-type hypersensitive response	0.000492418	42
GO:0071398	cellular response to fatty acid	0.00052523	98
GO:0043549	regulation of kinase activity	0.000537015	36
GO:0042445	hormone metabolic process	0.000565076	69
GO:0071806	protein transmembrane transport	0.000577821	50
GO:0010073	meristem maintenance	0.00058725	117
GO:0051702	biological process involved in interaction with symbiont	0.000600655	43
GO:0071103	DNA conformation change	0.00060829	23
GO:0000028	ribosomal small subunit assembly	0.00066032	22
GO:0065002	intracellular protein transmembrane transport	0.000662573	49
GO:1903047	mitotic cell cycle process	0.000671237	96
GO:0002218	activation of innate immune response	0.000675868	31
GO:0034050	programmed cell death induced by symbiont	0.000684701	42
GO:0006310	DNA recombination	0.000701357	82
GO:0000479	endonucleolytic cleavage of tricistronic rRNA transcript (SSU-rRNA, 5.8S rRNA, LSU-rRNA)	0.000714123	10
GO:0018216	peptidyl-arginine methylation	0.000714123	10
GO:0034475	U4 snRNA 3'-end processing	0.000714123	10
GO:1901617	organic hydroxy compound biosynthetic process	0.000714123	104
GO:0006633	fatty acid biosynthetic process	0.000731736	80
GO:0006525	arginine metabolic process	0.000744448	15
GO:0009161	ribonucleoside monophosphate metabolic process	0.00075304	26
GO:0001932	regulation of protein phosphorylation	0.000768608	41
GO:0043039	tRNA aminoacylation	0.000768608	33
GO:0001522	pseudouridine synthesis	0.000786456	17
GO:0002757	immune response-activating signaling pathway	0.000831211	25
GO:0002764	immune response-regulating signaling pathway	0.000831211	25
GO:0006302	double-strand break repair	0.00084849	64
GO:0045786	negative regulation of cell cycle	0.000861664	35
GO:0006418	tRNA aminoacylation for protein translation	0.000869107	32
GO:0071826	ribonucleoprotein complex subunit organization	0.000894035	67
GO:0022618	ribonucleoprotein complex assembly	0.000933303	65
GO:0009743	response to carbohydrate	0.000955465	87
GO:0140115	export across plasma membrane	0.000969652	46
GO:0009798	axis specification	0.000986736	31
GO:0000278	mitotic cell cycle	0.00102615	120
GO:0000478	endonucleolytic cleavage involved in rRNA processing	0.00104415	11
GO:0009624	response to nematode	0.0010886	43
GO:0042325	regulation of phosphorylation	0.0010886	43
GO:0051053	negative regulation of DNA metabolic process	0.00109465	22
GO:0006721	terpenoid metabolic process	0.00109465	118
GO:0006766	vitamin metabolic process	0.00109465	53
GO:0009110	vitamin biosynthetic process	0.00109769	45
GO:0043038	amino acid activation	0.0011009	33
GO:0045089	positive regulation of innate immune response	0.00113266	38
GO:0006401	RNA catabolic process	0.00114589	65
GO:1900424	regulation of defense response to bacterium	0.00126329	32
GO:2000031	regulation of salicylic acid mediated signaling pathway	0.00126329	20
GO:0002098	tRNA wobble uridine modification	0.00126329	12
GO:0009089	lysine biosynthetic process via diaminopimelate	0.00126329	12
GO:0010189	vitamin E biosynthetic process	0.00126329	12
GO:0032506	cytokinetic process	0.00126329	12
GO:0042360	vitamin E metabolic process	0.00126329	12
GO:0046451	diaminopimelate metabolic process	0.00126329	12
GO:0030150	protein import into mitochondrial matrix	0.00135024	19
GO:0031167	rRNA methylation	0.00135024	19
GO:0031537	regulation of anthocyanin metabolic process	0.00135024	19
GO:0006305	DNA alkylation	0.00140963	31
GO:0006306	DNA methylation	0.00140963	31
GO:0009704	de-etiolation	0.00141204	13
GO:0009902	chloroplast relocation	0.00141204	13
GO:0046040	IMP metabolic process	0.00141204	13
GO:0051667	establishment of plastid localization	0.00141204	13
GO:0010564	regulation of cell cycle process	0.00147621	71
GO:0071941	nitrogen cycle metabolic process	0.00150929	14
GO:0006783	heme biosynthetic process	0.00152344	16
GO:0010112	regulation of systemic acquired resistance	0.00152344	16
GO:0008219	cell death	0.00153563	108
GO:0010114	response to red light	0.00159455	50
GO:0044772	mitotic cell cycle phase transition	0.00162573	44
GO:0008156	negative regulation of DNA replication	0.00167135	9
GO:0042335	cuticle development	0.00167135	9
GO:0071051	polyadenylation-dependent snoRNA 3'-end processing	0.00167135	9
GO:2000104	negative regulation of DNA-templated DNA replication	0.00167135	9
GO:0071395	cellular response to jasmonic acid stimulus	0.0017884	93
GO:0000725	recombinational repair	0.00182487	49
GO:0002181	cytoplasmic translation	0.00186334	43
GO:0003333	amino acid transmembrane transport	0.00189106	34
GO:0019439	aromatic compound catabolic process	0.00194186	128
GO:1901361	organic cyclic compound catabolic process	0.00194186	138
GO:0009851	auxin biosynthetic process	0.00196988	25
GO:0010948	negative regulation of cell cycle process	0.0019946	31
GO:0009813	flavonoid biosynthetic process	0.00205152	57
GO:0001708	cell fate specification	0.00223272	24
GO:0009962	regulation of flavonoid biosynthetic process	0.00223272	24
GO:0051172	negative regulation of nitrogen compound metabolic process	0.00235633	164
GO:0018195	peptidyl-arginine modification	0.00235633	10
GO:0031123	RNA 3'-end processing	0.00247872	41
GO:0002758	innate immune response-activating signaling pathway	0.00251714	23
GO:0009718	anthocyanin-containing compound biosynthetic process	0.00251714	23
GO:0010143	cutin biosynthetic process	0.00252075	18
GO:0042168	heme metabolic process	0.00252075	18
GO:0160062	cutin-based cuticle development	0.00252075	18
GO:0009890	negative regulation of biosynthetic process	0.00253315	156
GO:0007623	circadian rhythm	0.00262276	74
GO:0048511	rhythmic process	0.00262276	74
GO:0006720	isoprenoid metabolic process	0.00263028	135
GO:0006534	cysteine metabolic process	0.00265963	17
GO:0006595	polyamine metabolic process	0.00265963	17
GO:0009126	purine nucleoside monophosphate metabolic process	0.00265963	17
GO:0009127	purine nucleoside monophosphate biosynthetic process	0.00265963	17
GO:0009167	purine ribonucleoside monophosphate metabolic process	0.00265963	17
GO:0009168	purine ribonucleoside monophosphate biosynthetic process	0.00265963	17
GO:0000724	double-strand break repair via homologous recombination	0.00268569	46
GO:0006189	'de novo' IMP biosynthetic process	0.00269671	11
GO:0006596	polyamine biosynthetic process	0.00269671	11
GO:0009683	indoleacetic acid metabolic process	0.00269671	11
GO:0045039	protein insertion into mitochondrial inner membrane	0.00269671	11
GO:0051276	chromosome organization	0.00270549	96
GO:0032544	plastid translation	0.00293872	15
GO:0006188	IMP biosynthetic process	0.00293872	12
GO:0007007	inner mitochondrial membrane organization	0.00293872	12
GO:0052544	defense response by callose deposition in cell wall	0.00293872	12
GO:0046700	heterocycle catabolic process	0.00299374	116
GO:0010103	stomatal complex morphogenesis	0.00300573	21
GO:0000966	RNA 5'-end processing	0.00300573	13
GO:0009773	photosynthetic electron transport in photosystem I	0.00300573	13
GO:0052482	defense response by cell wall thickening	0.00300573	13
GO:0010051	xylem and phloem pattern formation	0.00300839	45
GO:0005982	starch metabolic process	0.00305666	37
GO:0044743	protein transmembrane import into intracellular organelle	0.00327505	27
GO:0044270	cellular nitrogen compound catabolic process	0.00342088	116
GO:0045088	regulation of innate immune response	0.0035365	51
GO:0006304	DNA modification	0.00355028	42
GO:0090305	nucleic acid phosphodiester bond hydrolysis	0.00358365	38
GO:0045037	protein import into chloroplast stroma	0.00376386	19
GO:0036294	cellular response to decreased oxygen levels	0.0037681	101
GO:0071453	cellular response to oxygen levels	0.0037681	101
GO:0009914	hormone transport	0.00390276	60
GO:0006631	fatty acid metabolic process	0.00391594	132
GO:0015698	inorganic anion transport	0.0040203	55
GO:0009081	branched-chain amino acid metabolic process	0.00411868	28
GO:0098661	inorganic anion transmembrane transport	0.00411868	28
GO:0052542	defense response by callose deposition	0.00413602	18
GO:0016108	tetraterpenoid metabolic process	0.00417469	22
GO:0016116	carotenoid metabolic process	0.00417469	22
GO:0031327	negative regulation of cellular biosynthetic process	0.00426714	149
GO:0048825	cotyledon development	0.00437588	30
GO:2001020	regulation of response to DNA damage stimulus	0.00455677	17
GO:0045165	cell fate commitment	0.0046066	49
GO:0006414	translational elongation	0.00471838	27
GO:0009850	auxin metabolic process	0.00472229	36
GO:0001666	response to hypoxia	0.00476924	136
GO:0000027	ribosomal large subunit assembly	0.00493779	16
GO:0032392	DNA geometric change	0.00493779	16
GO:0032508	DNA duplex unwinding	0.00493779	16
GO:0046112	nucleobase biosynthetic process	0.00493779	16
GO:0006549	isoleucine metabolic process	0.00521074	9
GO:0009097	isoleucine biosynthetic process	0.00521074	9
GO:0006568	tryptophan metabolic process	0.00521074	31
GO:0006586	indolalkylamine metabolic process	0.00521074	31
GO:0000741	karyogamy	0.00527963	20
GO:0010197	polar nucleus fusion	0.00527963	20
GO:0036293	response to decreased oxygen levels	0.00564119	139
GO:0009697	salicylic acid biosynthetic process	0.00573147	14
GO:0006081	cellular aldehyde metabolic process	0.00574919	28
GO:0006526	arginine biosynthetic process	0.00588178	10
GO:0009684	indoleacetic acid biosynthetic process	0.00588178	10
GO:0090615	mitochondrial mRNA processing	0.00588178	10
GO:0009682	induced systemic resistance	0.00594452	19
GO:1905393	plant organ formation	0.00595655	67
GO:0006298	mismatch repair	0.00595655	13
GO:0098781	ncRNA transcription	0.00595655	13
GO:0060918	auxin transport	0.00599034	58
GO:0034285	response to disaccharide	0.00599034	38
GO:0070918	regulatory ncRNA processing	0.00599034	32
GO:0071456	cellular response to hypoxia	0.00599034	99
GO:0006535	cysteine biosynthetic process from serine	0.00599034	11
GO:0009098	leucine biosynthetic process	0.00599034	11
GO:0006865	amino acid transport	0.00599034	36
GO:0042446	hormone biosynthetic process	0.00599034	36
GO:0006271	DNA strand elongation involved in DNA replication	0.00599034	12
GO:0016122	xanthophyll metabolic process	0.00599034	12
GO:0022616	DNA strand elongation	0.00599034	12
GO:0009112	nucleobase metabolic process	0.0060503	22
GO:0010025	wax biosynthetic process	0.0060503	22
GO:0070482	response to oxygen levels	0.0060503	139
GO:0032543	mitochondrial translation	0.00648339	18
GO:0009694	jasmonic acid metabolic process	0.00670252	29
GO:0045934	negative regulation of nucleobase-containing compound metabolic process	0.00679323	114
GO:0009744	response to sucrose	0.00680289	37
GO:2000022	regulation of jasmonic acid mediated signaling pathway	0.00680289	24
GO:0009559	embryo sac central cell differentiation	0.00689733	21
GO:0042026	protein refolding	0.00689733	21
GO:0051205	protein insertion into membrane	0.00725653	17
GO:0051338	regulation of transferase activity	0.00746674	40
GO:0098754	detoxification	0.00767194	69
GO:1905039	carboxylic acid transmembrane transport	0.00799536	43
GO:0006282	regulation of DNA repair	0.00812486	16
GO:0007006	mitochondrial membrane organization	0.00812486	16
GO:0010608	post-transcriptional regulation of gene expression	0.00824362	91
GO:1901570	fatty acid derivative biosynthetic process	0.00851445	25
GO:0010166	wax metabolic process	0.00908847	22
GO:0009606	tropism	0.0097205	74
GO:0090151	establishment of protein localization to mitochondrial membrane	0.0101046	14
GO:0009069	serine family amino acid metabolic process	0.0108143	28
GO:0010218	response to far red light	0.0108143	28
GO:0009734	auxin-activated signaling pathway	0.0116499	50
GO:0012501	programmed cell death	0.0118875	79
GO:0009085	lysine biosynthetic process	0.0118896	12
GO:0019344	cysteine biosynthetic process	0.0118896	12
GO:0009759	indole glucosinolate biosynthetic process	0.0118896	8
GO:0018026	peptidyl-lysine monomethylation	0.0118896	8
GO:0048629	trichome patterning	0.0118896	8
GO:1902969	mitotic DNA replication	0.0118896	8
GO:2000038	regulation of stomatal complex development	0.012647	11
GO:1903825	organic acid transmembrane transport	0.0128191	43
GO:0009445	putrescine metabolic process	0.0128525	9
GO:0042436	indole-containing compound catabolic process	0.0128525	9
GO:0002182	cytoplasmic translational elongation	0.0128525	10
GO:0009970	cellular response to sulfate starvation	0.0128525	10
GO:0033260	nuclear DNA replication	0.0128525	10
GO:0034427	nuclear-transcribed mRNA catabolic process, exonucleolytic, 3'-5'	0.0128525	10
GO:1905156	negative regulation of photosynthesis	0.0128525	10
GO:0031047	RNA-mediated gene silencing	0.0129811	52
GO:0016109	tetraterpenoid biosynthetic process	0.0132642	16
GO:0016117	carotenoid biosynthetic process	0.0132642	16
GO:0034655	nucleobase-containing compound catabolic process	0.0136486	75
GO:0009695	jasmonic acid biosynthetic process	0.0137102	19
GO:0006997	nucleus organization	0.0143075	30
GO:0006479	protein methylation	0.0144647	42
GO:0008213	protein alkylation	0.0144647	42
GO:0009863	salicylic acid mediated signaling pathway	0.0148468	48
GO:0048646	anatomical structure formation involved in morphogenesis	0.0151491	118
GO:0009411	response to UV	0.0154532	55
GO:0009084	glutamine family amino acid biosynthetic process	0.0157334	18
GO:0018958	phenol-containing compound metabolic process	0.0157334	33
GO:0044786	cell cycle DNA replication	0.0157334	33
GO:0010928	regulation of auxin mediated signaling pathway	0.0159685	23
GO:0010052	guard cell differentiation	0.0168903	14
GO:2001057	reactive nitrogen species metabolic process	0.0168903	14
GO:0009956	radial pattern formation	0.0175064	20
GO:1901987	regulation of cell cycle phase transition	0.0175824	34
GO:0001676	long-chain fatty acid metabolic process	0.0182362	32
GO:0009064	glutamine family amino acid metabolic process	0.0182362	32
GO:0009636	response to toxic substance	0.018299	75
GO:0009867	jasmonic acid mediated signaling pathway	0.018299	75
GO:0090329	regulation of DNA-templated DNA replication	0.0184803	22
GO:0002229	defense response to oomycetes	0.0186728	30
GO:0000910	cytokinesis	0.0200731	83
GO:0090696	post-embryonic plant organ development	0.0206119	84
GO:0002213	defense response to insect	0.0206183	41
GO:0002097	tRNA wobble base modification	0.0209328	12
GO:0048564	photosystem I assembly	0.0209328	12
GO:0051204	protein insertion into mitochondrial membrane	0.0209328	12
GO:0051304	chromosome separation	0.0209328	12
GO:2000904	regulation of starch metabolic process	0.0209328	12
GO:0009696	salicylic acid metabolic process	0.0222181	25
GO:0046618	xenobiotic export from cell	0.0222181	25
GO:1990961	xenobiotic detoxification by transmembrane export across the plasma membrane	0.0222181	25
GO:0019685	photosynthesis, dark reaction	0.0231764	11
GO:0010305	leaf vascular tissue pattern formation	0.0232397	18
GO:1901699	cellular response to nitrogen compound	0.0232763	32
GO:0009269	response to desiccation	0.0235012	15
GO:0010229	inflorescence development	0.0235012	15
GO:0055062	phosphate ion homeostasis	0.0235012	15
GO:0090697	post-embryonic plant organ morphogenesis	0.0246832	54
GO:0072593	reactive oxygen species metabolic process	0.0246832	58
GO:0005977	glycogen metabolic process	0.0246832	10
GO:0006112	energy reserve metabolic process	0.0246832	10
GO:0006782	protoporphyrinogen IX biosynthetic process	0.0246832	10
GO:0042126	nitrate metabolic process	0.0246832	10
GO:0042128	nitrate assimilation	0.0246832	10
GO:0046501	protoporphyrinogen IX metabolic process	0.0246832	10
GO:0140718	facultative heterochromatin formation	0.0246832	10
GO:1902182	shoot apical meristem development	0.0246832	10
GO:0000819	sister chromatid segregation	0.0247076	41
GO:0000075	cell cycle checkpoint signaling	0.025071	22
GO:0006275	regulation of DNA replication	0.02524	24
GO:0010158	abaxial cell fate specification	0.026186	9
GO:0045005	DNA-templated DNA replication maintenance of fidelity	0.026186	9
GO:0080142	regulation of salicylic acid biosynthetic process	0.026186	9
GO:1900426	positive regulation of defense response to bacterium	0.026186	17
GO:0006551	leucine metabolic process	0.0262795	14
GO:0010440	stomatal lineage progression	0.0262795	14
GO:0000105	histidine biosynthetic process	0.0267649	8
GO:0006547	histidine metabolic process	0.0267649	8
GO:0010444	guard mother cell differentiation	0.0267649	8
GO:0071219	cellular response to molecule of bacterial origin	0.0267649	8
GO:1901658	glycosyl compound catabolic process	0.027919	19
GO:0043487	regulation of RNA stability	0.0287552	32
GO:0071417	cellular response to organonitrogen compound	0.0287552	25
GO:0042759	long-chain fatty acid biosynthetic process	0.0287867	21
GO:0033044	regulation of chromosome organization	0.0289719	23
GO:0009403	toxin biosynthetic process	0.0295952	13
GO:0009700	indole phytoalexin biosynthetic process	0.0295952	13
GO:0010200	response to chitin	0.0295952	13
GO:0046217	indole phytoalexin metabolic process	0.0295952	13
GO:0052314	phytoalexin metabolic process	0.0295952	13
GO:0052315	phytoalexin biosynthetic process	0.0295952	13
GO:0009926	auxin polar transport	0.0309755	45
GO:1901136	carbohydrate derivative catabolic process	0.0311101	33
GO:0000096	sulfur amino acid metabolic process	0.0311221	28
GO:0048285	organelle fission	0.0313495	95
GO:0048437	floral organ development	0.0313541	111
GO:0071365	cellular response to auxin stimulus	0.0316318	57
GO:0052545	callose localization	0.0329787	24
GO:0006833	water transport	0.0329787	20
GO:0008356	asymmetric cell division	0.0329787	20
GO:0042044	fluid transport	0.0329787	20
GO:1901988	negative regulation of cell cycle phase transition	0.0331632	22
GO:0140694	non-membrane-bounded organelle assembly	0.0331632	63
GO:0006553	lysine metabolic process	0.0333766	12
GO:0000291	nuclear-transcribed mRNA catabolic process, exonucleolytic	0.0341534	15
GO:0120254	olefinic compound metabolic process	0.0361978	38
GO:0044403	biological process involved in symbiotic interaction	0.0368921	45
GO:0006417	regulation of translation	0.0373301	53
GO:0051607	defense response to virus	0.037619	30
GO:0140546	defense response to symbiont	0.037619	30
GO:0009991	response to extracellular stimulus	0.0377034	131
GO:0006360	transcription by RNA polymerase I	0.0377034	11
GO:0032776	DNA methylation on cytosine	0.0377034	11
GO:0043928	exonucleolytic catabolism of deadenylated mRNA	0.0377034	11
GO:0009067	aspartate family amino acid biosynthetic process	0.037824	23
GO:0048598	embryonic morphogenesis	0.0380004	19
GO:2000070	regulation of response to water deprivation	0.0382165	21
GO:0010118	stomatal movement	0.0388589	69
GO:0010675	regulation of cellular carbohydrate metabolic process	0.0391989	28
GO:0006073	cellular glucan metabolic process	0.0403081	90
GO:0044042	glucan metabolic process	0.0415961	92
GO:0009130	pyrimidine nucleoside monophosphate biosynthetic process	0.0423978	10
GO:0019253	reductive pentose-phosphate cycle	0.0423978	10
GO:0046942	carboxylic acid transport	0.0424244	57
GO:1990110	callus formation	0.042577	16
GO:0010558	negative regulation of macromolecule biosynthetic process	0.0426272	124
GO:0000280	nuclear division	0.0429939	80
GO:0010087	phloem or xylem histogenesis	0.0431537	68
GO:0000070	mitotic sister chromatid segregation	0.0435706	32
GO:0042886	amide transport	0.0435706	22
GO:0010101	post-embryonic root morphogenesis	0.0435922	35
GO:0000097	sulfur amino acid biosynthetic process	0.043929	20
GO:0019747	regulation of isoprenoid metabolic process	0.043929	20
GO:0031507	heterochromatin formation	0.043929	20
GO:0000103	sulfate assimilation	0.044346	13
GO:0006573	valine metabolic process	0.044346	13
GO:0006857	oligopeptide transport	0.044346	13
GO:0015833	peptide transport	0.044346	13
GO:0048826	cotyledon morphogenesis	0.044346	13
GO:0050829	defense response to Gram-negative bacterium	0.044346	13
GO:0006814	sodium ion transport	0.046266	9
GO:0019856	pyrimidine nucleobase biosynthetic process	0.046266	9
GO:2001251	negative regulation of chromosome organization	0.046266	9
GO:0098813	nuclear chromosome segregation	0.0482535	57
GO:0006402	mRNA catabolic process	0.0482535	48
GO:0006006	glucose metabolic process	0.0485071	23
GO:0009251	glucan catabolic process	0.0485071	15
GO:0006109	regulation of carbohydrate metabolic process	0.0485218	37
GO:0034248	regulation of amide metabolic process	0.0491036	53

## Sheet: S8
Supplementary Data. Phookaew et al. (2024). Active protein ubiquitination regulates xylem vessel functionality. Plant Cell.
Supplementary Data Set S8. Over-represented complete GO terms (Biological process) for significantly down-regulated genes in seiv4 to the wild-type VND7-VP16-GR with DEX treatment
GO term	Description	p.adjust	Count
GO:0048193	Golgi vesicle transport	4.96357e-60	115
GO:0009832	plant-type cell wall biogenesis	8.4373e-40	130
GO:0009834	plant-type secondary cell wall biogenesis	1.03524e-33	73
GO:0044036	cell wall macromolecule metabolic process	2.00272e-27	91
GO:0000271	polysaccharide biosynthetic process	3.52558e-27	102
GO:0006888	endoplasmic reticulum to Golgi vesicle-mediated transport	7.17755e-26	55
GO:0016051	carbohydrate biosynthetic process	7.17755e-26	128
GO:0010383	cell wall polysaccharide metabolic process	1.22061e-24	77
GO:0045491	xylan metabolic process	1.21958e-23	43
GO:1903338	regulation of cell wall organization or biogenesis	1.46221e-22	44
GO:0070592	cell wall polysaccharide biosynthetic process	2.06197e-22	53
GO:0044038	cell wall macromolecule biosynthetic process	3.89165e-22	54
GO:0070589	cellular component macromolecule biosynthetic process	3.89165e-22	54
GO:0044264	cellular polysaccharide metabolic process	3.85146e-21	103
GO:2000652	regulation of secondary cell wall biogenesis	4.03187e-21	39
GO:0006891	intra-Golgi vesicle-mediated transport	5.05698e-21	30
GO:0044262	cellular carbohydrate metabolic process	7.89792e-20	122
GO:0033692	cellular polysaccharide biosynthetic process	1.65956e-19	76
GO:0006886	intracellular protein transport	4.42082e-18	125
GO:0045492	xylan biosynthetic process	5.49258e-18	29
GO:0007010	cytoskeleton organization	5.51338e-18	97
GO:0034637	cellular carbohydrate biosynthetic process	2.64614e-17	81
GO:0016050	vesicle organization	8.54956e-17	51
GO:0010256	endomembrane system organization	4.8988e-16	50
GO:0006890	retrograde vesicle-mediated transport, Golgi to endoplasmic reticulum	9.4758e-16	25
GO:0010410	hemicellulose metabolic process	1.15944e-15	49
GO:0044087	regulation of cellular component biogenesis	2.32854e-15	54
GO:0009225	nucleotide-sugar metabolic process	3.05373e-14	30
GO:0034976	response to endoplasmic reticulum stress	2.12551e-13	47
GO:0097435	supramolecular fiber organization	2.38749e-13	59
GO:0007030	Golgi organization	2.6666e-13	26
GO:0009226	nucleotide-sugar biosynthetic process	2.6666e-13	26
GO:0009100	glycoprotein metabolic process	2.87709e-13	57
GO:0045489	pectin biosynthetic process	6.27546e-13	33
GO:0009826	unidimensional cell growth	7.32861e-12	108
GO:0006892	post-Golgi vesicle-mediated transport	7.47049e-12	24
GO:0030036	actin cytoskeleton organization	8.85105e-12	43
GO:0006486	protein glycosylation	9.44838e-12	52
GO:0043413	macromolecule glycosylation	9.44838e-12	52
GO:0009101	glycoprotein biosynthetic process	1.21209e-11	52
GO:0006897	endocytosis	1.27676e-11	36
GO:0030029	actin filament-based process	3.16659e-11	44
GO:0007015	actin filament organization	4.05474e-11	40
GO:0070085	glycosylation	4.16688e-11	52
GO:0009664	plant-type cell wall organization	5.26087e-11	56
GO:0048468	cell development	6.46076e-11	106
GO:0032940	secretion by cell	2.77937e-10	33
GO:0045229	external encapsulating structure organization	3.35909e-10	88
GO:0098876	vesicle-mediated transport to the plasma membrane	1.38556e-09	19
GO:0046903	secretion	1.39371e-09	34
GO:0071555	cell wall organization	1.48424e-09	76
GO:0030968	endoplasmic reticulum unfolded protein response	2.12856e-09	20
GO:0009856	pollination	2.47849e-09	78
GO:0044706	multi-multicellular organism process	2.47849e-09	78
GO:0006986	response to unfolded protein	2.74812e-09	21
GO:0034620	cellular response to unfolded protein	2.74812e-09	21
GO:0051668	localization within membrane	3.0693e-09	42
GO:0010413	glucuronoxylan metabolic process	8.12113e-09	11
GO:0010417	glucuronoxylan biosynthetic process	8.12113e-09	11
GO:0006900	vesicle budding from membrane	1.6199e-08	24
GO:0045488	pectin metabolic process	3.52264e-08	48
GO:0010393	galacturonan metabolic process	4.25317e-08	48
GO:0007264	small GTPase mediated signal transduction	4.64062e-08	18
GO:0048868	pollen tube development	1.48816e-07	61
GO:0030865	cortical cytoskeleton organization	2.24586e-07	25
GO:0035966	response to topologically incorrect protein	2.24586e-07	25
GO:0007017	microtubule-based process	2.82412e-07	58
GO:0007034	vacuolar transport	2.96917e-07	34
GO:0030244	cellulose biosynthetic process	3.50195e-07	26
GO:0000904	cell morphogenesis involved in differentiation	3.61261e-07	71
GO:0035967	cellular response to topologically incorrect protein	3.63607e-07	24
GO:0016197	endosomal transport	5.04847e-07	27
GO:0045010	actin nucleation	5.32433e-07	16
GO:0000226	microtubule cytoskeleton organization	6.16729e-07	49
GO:0061024	membrane organization	1.02799e-06	60
GO:0090174	organelle membrane fusion	1.02799e-06	22
GO:0006906	vesicle fusion	1.19891e-06	21
GO:0009306	protein secretion	1.23973e-06	13
GO:0035592	establishment of protein localization to extracellular region	1.23973e-06	13
GO:0071692	protein localization to extracellular region	1.23973e-06	13
GO:0030243	cellulose metabolic process	1.96912e-06	26
GO:0000911	cytokinesis by cell plate formation	2.42838e-06	24
GO:0090114	COPII-coated vesicle budding	2.47526e-06	13
GO:0006893	Golgi to plasma membrane transport	3.10259e-06	12
GO:0051274	beta-glucan biosynthetic process	3.29501e-06	27
GO:0032970	regulation of actin filament-based process	3.5964e-06	18
GO:0006887	exocytosis	3.70931e-06	22
GO:0048588	developmental cell growth	4.12488e-06	65
GO:0061025	membrane fusion	7.41976e-06	24
GO:0006896	Golgi to vacuole transport	7.41976e-06	11
GO:0006903	vesicle targeting	7.41976e-06	11
GO:1905177	tracheary element differentiation	7.41976e-06	11
GO:0010089	xylem development	7.61673e-06	20
GO:0048284	organelle fusion	7.92783e-06	28
GO:0022406	membrane docking	9.04431e-06	19
GO:0140056	organelle localization by membrane tethering	9.04431e-06	19
GO:0048278	vesicle docking	9.0977e-06	16
GO:0032956	regulation of actin cytoskeleton organization	1.24138e-05	17
GO:0060627	regulation of vesicle-mediated transport	1.37884e-05	13
GO:0042147	retrograde transport, endosome to Golgi	1.48685e-05	14
GO:0051273	beta-glucan metabolic process	1.63967e-05	27
GO:0070972	protein localization to endoplasmic reticulum	1.72769e-05	19
GO:0035459	vesicle cargo loading	1.76594e-05	9
GO:0051640	organelle localization	2.08136e-05	37
GO:0034410	cell wall beta-glucan biosynthetic process	2.76481e-05	11
GO:0052324	plant-type cell wall cellulose biosynthetic process	2.76481e-05	11
GO:0045047	protein targeting to ER	2.90566e-05	16
GO:0072599	establishment of protein localization to endoplasmic reticulum	2.90566e-05	16
GO:0140352	export from cell	3.12137e-05	41
GO:0000919	cell plate assembly	4.18322e-05	9
GO:0072657	protein localization to membrane	4.42506e-05	29
GO:0090150	establishment of protein localization to membrane	4.42506e-05	29
GO:0016482	cytosolic transport	4.80401e-05	15
GO:0019321	pentose metabolic process	6.94939e-05	10
GO:0009932	cell tip growth	8.35958e-05	48
GO:0009250	glucan biosynthetic process	8.47737e-05	35
GO:0034314	Arp2/3 complex-mediated actin nucleation	8.88466e-05	9
GO:0090110	COPII-coated vesicle cargo loading	9.9603e-05	8
GO:0008154	actin polymerization or depolymerization	0.00011469	16
GO:2001006	regulation of cellulose biosynthetic process	0.000125835	10
GO:0009860	pollen tube growth	0.000138537	41
GO:0007163	establishment or maintenance of cell polarity	0.000142579	12
GO:0010087	phloem or xylem histogenesis	0.000157485	38
GO:0032950	regulation of beta-glucan metabolic process	0.0002177	10
GO:0032951	regulation of beta-glucan biosynthetic process	0.0002177	10
GO:0048199	vesicle targeting, to, from or within Golgi	0.0002177	8
GO:0140029	exocytic process	0.0002177	8
GO:0010053	root epidermal cell differentiation	0.000219427	39
GO:0052541	plant-type cell wall cellulose metabolic process	0.000223668	11
GO:0046578	regulation of Ras protein signal transduction	0.000224252	7
GO:0051056	regulation of small GTPase mediated signal transduction	0.000224252	7
GO:0052546	cell wall pectin metabolic process	0.000227416	14
GO:0006073	cellular glucan metabolic process	0.000231358	47
GO:0000910	cytokinesis	0.000242041	43
GO:0006898	receptor-mediated endocytosis	0.000250734	15
GO:0090481	pyrimidine nucleotide-sugar transmembrane transport	0.000303247	9
GO:0034406	cell wall beta-glucan metabolic process	0.000336899	11
GO:0048469	cell maturation	0.000336899	34
GO:0048764	trichoblast maturation	0.000336899	34
GO:0048765	root hair cell differentiation	0.000336899	34
GO:0051648	vesicle localization	0.000420865	14
GO:0051650	establishment of vesicle localization	0.000420865	14
GO:0072583	clathrin-dependent endocytosis	0.000420865	14
GO:0044042	glucan metabolic process	0.000422799	47
GO:0030041	actin filament polymerization	0.000498015	11
GO:0031204	post-translational protein targeting to membrane, translocation	0.000498015	7
GO:0048759	xylem vessel member cell differentiation	0.000498015	7
GO:0010192	mucilage biosynthetic process	0.000513132	13
GO:0032885	regulation of polysaccharide biosynthetic process	0.000626896	12
GO:0051493	regulation of cytoskeleton organization	0.000734479	21
GO:0007265	Ras protein signal transduction	0.00074975	8
GO:0006613	cotranslational protein targeting to membrane	0.000813077	10
GO:0006614	SRP-dependent cotranslational protein targeting to membrane	0.000813077	10
GO:0009698	phenylpropanoid metabolic process	0.000909871	32
GO:0006612	protein targeting to membrane	0.000997814	20
GO:0006901	vesicle coating	0.0010143	7
GO:0046520	sphingoid biosynthetic process	0.0010143	7
GO:0010054	trichoblast differentiation	0.00103287	34
GO:0010962	regulation of glucan biosynthetic process	0.00103578	11
GO:0009809	lignin biosynthetic process	0.00108969	17
GO:0015780	nucleotide-sugar transmembrane transport	0.00119658	10
GO:0005996	monosaccharide metabolic process	0.00126505	30
GO:0009825	multidimensional cell growth	0.00126505	14
GO:0051701	biological process involved in interaction with host	0.00128386	9
GO:0051128	regulation of cellular component organization	0.00143653	62
GO:0110053	regulation of actin filament organization	0.00144293	11
GO:0007029	endoplasmic reticulum organization	0.00158836	12
GO:0009808	lignin metabolic process	0.00158836	19
GO:0006457	protein folding	0.00161993	37
GO:0048363	mucilage pectin metabolic process	0.0018333	7
GO:0090627	plant epidermal cell differentiation	0.0018333	44
GO:0009699	phenylpropanoid biosynthetic process	0.00189496	26
GO:0044550	secondary metabolite biosynthetic process	0.00191217	67
GO:0008360	regulation of cell shape	0.00191217	9
GO:0043622	cortical microtubule organization	0.00191217	15
GO:0006620	post-translational protein targeting to endoplasmic reticulum membrane	0.00198007	8
GO:0046519	sphingoid metabolic process	0.00198007	8
GO:0051336	regulation of hydrolase activity	0.00230435	20
GO:0006670	sphingosine metabolic process	0.00240875	6
GO:0046512	sphingosine biosynthetic process	0.00240875	6
GO:0048358	mucilage pectin biosynthetic process	0.00240875	6
GO:0006487	protein N-linked glycosylation	0.00253929	14
GO:0032535	regulation of cellular component size	0.00263496	16
GO:0090066	regulation of anatomical structure size	0.00263496	16
GO:0036503	ERAD pathway	0.00285919	17
GO:1901264	carbohydrate derivative transport	0.00324254	16
GO:0032879	regulation of localization	0.00333988	31
GO:0051049	regulation of transport	0.0033751	27
GO:0071695	anatomical structure maturation	0.00355983	63
GO:0010191	mucilage metabolic process	0.0043301	13
GO:0006904	vesicle docking involved in exocytosis	0.00451458	6
GO:0017157	regulation of exocytosis	0.00451458	6
GO:0051211	anisotropic cell growth	0.00451458	6
GO:0051259	protein complex oligomerization	0.00541981	15
GO:0008064	regulation of actin polymerization or depolymerization	0.00556863	9
GO:0019853	L-ascorbic acid biosynthetic process	0.00556863	9
GO:0030832	regulation of actin filament length	0.00556863	9
GO:0021700	developmental maturation	0.00593858	65
GO:0090693	plant organ senescence	0.00637362	61
GO:0019751	polyol metabolic process	0.00647235	15
GO:0032881	regulation of polysaccharide metabolic process	0.00661627	13
GO:0051258	protein polymerization	0.00661627	13
GO:0009408	response to heat	0.00706825	65
GO:0030148	sphingolipid biosynthetic process	0.00719136	12
GO:0051046	regulation of secretion	0.00764918	6
GO:0060321	acceptance of pollen	0.00764918	6
GO:1903530	regulation of secretion by cell	0.00764918	6
GO:0033043	regulation of organelle organization	0.0076767	32
GO:0051017	actin filament bundle assembly	0.00939861	8
GO:0061572	actin filament bundle organization	0.00939861	8
GO:0030433	ubiquitin-dependent ERAD pathway	0.00993719	13
GO:0019852	L-ascorbic acid metabolic process	0.0100749	10
GO:1901336	lactone biosynthetic process	0.0100749	10
GO:0043255	regulation of carbohydrate biosynthetic process	0.0108785	15
GO:1902903	regulation of supramolecular fiber organization	0.0121476	11
GO:0034311	diol metabolic process	0.0121476	6
GO:0034312	diol biosynthetic process	0.0121476	6
GO:0044000	movement in host	0.0121476	6
GO:0044001	migration in host	0.0121476	6
GO:0046739	transport of virus in multicellular host	0.0121476	6
GO:0031122	cytoplasmic microtubule organization	0.0126639	15
GO:0006665	sphingolipid metabolic process	0.0149031	14
GO:1901334	lactone metabolic process	0.0149474	11
GO:0006490	oligosaccharide-lipid intermediate biosynthetic process	0.0188117	6
GO:0006493	protein O-linked glycosylation	0.0188117	6
GO:0048639	positive regulation of developmental growth	0.0188117	6
GO:0010150	leaf senescence	0.018821	52
GO:0006491	N-glycan processing	0.0196181	5
GO:0061077	chaperone-mediated protein folding	0.0205785	15
GO:0010498	proteasomal protein catabolic process	0.021431	50
GO:0022604	regulation of cell morphogenesis	0.0214595	23
GO:2000762	regulation of phenylpropanoid metabolic process	0.021996	9
GO:0045324	late endosome to vacuole transport	0.0237825	12
GO:0048767	root hair elongation	0.02397	18
GO:0046794	transport of virus	0.0274162	6
GO:0016032	viral process	0.0279705	9
GO:0022603	regulation of anatomical structure morphogenesis	0.0285025	36
GO:0006109	regulation of carbohydrate metabolic process	0.0307685	18
GO:0051656	establishment of organelle localization	0.0307685	18
GO:0048317	seed morphogenesis	0.0311429	5
GO:0043087	regulation of GTPase activity	0.0328444	11
GO:0045493	xylan catabolic process	0.038424	6
GO:1901141	regulation of lignin biosynthetic process	0.038424	6
GO:2000895	hemicellulose catabolic process	0.038424	6
GO:0046364	monosaccharide biosynthetic process	0.0389432	13
GO:0010497	plasmodesmata-mediated intercellular transport	0.039562	7
GO:0043161	proteasome-mediated ubiquitin-dependent protein catabolic process	0.039605	46
GO:0016311	dephosphorylation	0.0406035	38
GO:0006084	acetyl-CoA metabolic process	0.0426317	9
GO:0055086	nucleobase-containing small molecule metabolic process	0.0432544	62
GO:0009555	pollen development	0.044044	58
GO:0035556	intracellular signal transduction	0.044044	69
GO:0072665	protein localization to vacuole	0.0441827	13
GO:0072666	establishment of protein localization to vacuole	0.0441827	13
GO:0033356	UDP-L-arabinose metabolic process	0.0458121	5
GO:0006672	ceramide metabolic process	0.0462914	8
GO:0043666	regulation of phosphoprotein phosphatase activity	0.0462914	8
GO:0044089	positive regulation of cellular component biogenesis	0.0462914	8

## Sheet: S9
Supplementary Data. Phookaew et al. (2024). Active protein ubiquitination regulates xylem vessel functionality. Plant Cell.
Supplementary Data Set S9. Over-represented complete GO terms (Biological process) for significantly up-regulated genes in seiv6 to the wild-type VND7-VP16-GR with DEX treatment
GO term	Description	p.adjust	Count
GO:0009451	RNA modification	6.69951e-58	273
GO:0015979	photosynthesis	2.40934e-37	196
GO:0034470	ncRNA processing	2.59177e-33	258
GO:0016072	rRNA metabolic process	2.35823e-31	179
GO:0019684	photosynthesis, light reaction	8.84614e-31	137
GO:0033013	tetrapyrrole metabolic process	2.50239e-30	204
GO:0006364	rRNA processing	1.86553e-29	169
GO:0009657	plastid organization	4.53191e-28	193
GO:0006778	porphyrin-containing compound metabolic process	3.83488e-25	180
GO:0042440	pigment metabolic process	4.09241e-25	235
GO:0042254	ribosome biogenesis	3.05408e-24	208
GO:0009642	response to light intensity	2.87387e-23	218
GO:0009658	chloroplast organization	2.87387e-23	146
GO:0033014	tetrapyrrole biosynthetic process	4.4739e-23	108
GO:0016143	S-glycoside metabolic process	2.84006e-22	163
GO:0019757	glycosinolate metabolic process	2.84006e-22	163
GO:0019760	glucosinolate metabolic process	2.84006e-22	163
GO:0015994	chlorophyll metabolic process	7.24251e-22	149
GO:1901657	glycosyl compound metabolic process	9.79687e-20	177
GO:0022613	ribonucleoprotein complex biogenesis	4.50562e-19	228
GO:0006779	porphyrin-containing compound biosynthetic process	2.88024e-18	82
GO:0046148	pigment biosynthetic process	4.17433e-17	137
GO:1901659	glycosyl compound biosynthetic process	9.87758e-16	87
GO:0015995	chlorophyll biosynthetic process	9.87758e-16	73
GO:0016144	S-glycoside biosynthetic process	2.23029e-15	81
GO:0019758	glycosinolate biosynthetic process	2.23029e-15	81
GO:0019761	glucosinolate biosynthetic process	2.23029e-15	81
GO:0009639	response to red or far red light	7.9292e-15	216
GO:0000959	mitochondrial RNA metabolic process	2.01912e-14	56
GO:0044272	sulfur compound biosynthetic process	2.18149e-13	158
GO:0009637	response to blue light	1.06698e-12	106
GO:0009751	response to salicylic acid	2.38035e-12	207
GO:1901605	alpha-amino acid metabolic process	6.00587e-12	203
GO:0002376	immune system process	6.26939e-12	159
GO:0006955	immune response	1.42124e-11	156
GO:0051321	meiotic cell cycle	7.10573e-11	164
GO:1903046	meiotic cell cycle process	8.59171e-11	153
GO:0071214	cellular response to abiotic stimulus	1.11779e-10	143
GO:0104004	cellular response to environmental stimulus	1.11779e-10	143
GO:0042430	indole-containing compound metabolic process	1.47355e-10	106
GO:0009765	photosynthesis, light harvesting	5.47544e-10	35
GO:0007389	pattern specification process	9.04466e-10	166
GO:0006261	DNA-templated DNA replication	9.04466e-10	81
GO:0006399	tRNA metabolic process	1.12444e-09	98
GO:0045087	innate immune response	1.1964e-09	140
GO:0006091	generation of precursor metabolites and energy	3.53898e-09	204
GO:0071478	cellular response to radiation	3.70222e-09	103
GO:0072330	monocarboxylic acid biosynthetic process	5.00161e-09	146
GO:0010817	regulation of hormone levels	5.7846e-09	145
GO:0016556	mRNA modification	7.20628e-09	38
GO:0002237	response to molecule of bacterial origin	7.24697e-09	88
GO:0000460	maturation of 5.8S rRNA	8.0497e-09	28
GO:1901401	regulation of tetrapyrrole metabolic process	1.65717e-08	37
GO:0032101	regulation of response to external stimulus	2.00435e-08	122
GO:0002831	regulation of response to biotic stimulus	2.00435e-08	116
GO:0080156	mitochondrial mRNA modification	2.07047e-08	27
GO:0006260	DNA replication	3.2045e-08	86
GO:1900864	mitochondrial RNA modification	3.85309e-08	29
GO:0071482	cellular response to light stimulus	5.36883e-08	97
GO:0009733	response to auxin	5.49143e-08	198
GO:0000469	cleavage involved in rRNA processing	5.59632e-08	23
GO:0009768	photosynthesis, light harvesting in photosystem I	8.06354e-08	21
GO:0032259	methylation	9.73123e-08	130
GO:0043414	macromolecule methylation	1.0783e-07	109
GO:0003002	regionalization	1.20196e-07	132
GO:0042343	indole glucosinolate metabolic process	1.30331e-07	30
GO:0140053	mitochondrial gene expression	1.40903e-07	44
GO:0071407	cellular response to organic cyclic compound	2.03154e-07	153
GO:0016554	cytidine to uridine editing	2.1566e-07	20
GO:0031349	positive regulation of defense response	2.49969e-07	69
GO:0062012	regulation of small molecule metabolic process	2.65105e-07	103
GO:0010374	stomatal complex development	2.93552e-07	54
GO:0002833	positive regulation of response to biotic stimulus	3.77419e-07	63
GO:1901259	chloroplast rRNA processing	3.82206e-07	21
GO:0051726	regulation of cell cycle	4.07459e-07	122
GO:1901463	regulation of tetrapyrrole biosynthetic process	4.19608e-07	25
GO:0006974	cellular response to DNA damage stimulus	4.92922e-07	172
GO:0006281	DNA repair	5.93575e-07	156
GO:0042793	plastid transcription	5.93575e-07	15
GO:0023051	regulation of signaling	7.69266e-07	198
GO:0009625	response to insect	7.78523e-07	30
GO:0010109	regulation of photosynthesis	7.78523e-07	36
GO:0051644	plastid localization	9.72952e-07	20
GO:0009767	photosynthetic electron transport chain	1.3001e-06	39
GO:0031425	chloroplast RNA processing	1.47079e-06	21
GO:0010027	thylakoid membrane organization	1.47079e-06	37
GO:0032103	positive regulation of response to external stimulus	1.94143e-06	63
GO:0000373	Group II intron splicing	1.94143e-06	22
GO:0016073	snRNA metabolic process	1.94143e-06	22
GO:0051052	regulation of DNA metabolic process	2.45648e-06	69
GO:0019750	chloroplast localization	2.49831e-06	19
GO:1901607	alpha-amino acid biosynthetic process	2.49831e-06	88
GO:0009812	flavonoid metabolic process	2.49831e-06	101
GO:0010646	regulation of cell communication	2.51094e-06	198
GO:0042180	cellular ketone metabolic process	3.14535e-06	103
GO:0090501	RNA phosphodiester bond hydrolysis	3.60958e-06	32
GO:0008033	tRNA processing	3.85561e-06	58
GO:0008652	amino acid biosynthetic process	4.9379e-06	93
GO:0000466	maturation of 5.8S rRNA from tricistronic rRNA transcript (SSU-rRNA, 5.8S rRNA, LSU-rRNA)	6.52712e-06	18
GO:0009966	regulation of signal transduction	7.03997e-06	189
GO:0006720	isoprenoid metabolic process	7.14545e-06	147
GO:0010565	regulation of cellular ketone metabolic process	7.34582e-06	75
GO:0045036	protein targeting to chloroplast	9.81753e-06	36
GO:0072596	establishment of protein localization to chloroplast	9.81753e-06	36
GO:0072598	protein localization to chloroplast	9.81753e-06	36
GO:0009644	response to high light intensity	1.11483e-05	40
GO:0006721	terpenoid metabolic process	1.17767e-05	126
GO:1901615	organic hydroxy compound metabolic process	1.18278e-05	177
GO:0010380	regulation of chlorophyll biosynthetic process	1.34505e-05	21
GO:0009072	aromatic amino acid metabolic process	1.56131e-05	78
GO:0009561	megagametogenesis	1.59938e-05	48
GO:0000963	mitochondrial RNA processing	1.71924e-05	24
GO:0002239	response to oomycetes	1.82402e-05	50
GO:0071446	cellular response to salicylic acid stimulus	2.11989e-05	74
GO:0003008	system process	2.11989e-05	18
GO:0003013	circulatory system process	2.11989e-05	18
GO:0003018	vascular process in circulatory system	2.11989e-05	18
GO:0010232	vascular transport	2.11989e-05	18
GO:0010233	phloem transport	2.11989e-05	18
GO:0002682	regulation of immune system process	2.33682e-05	65
GO:0050776	regulation of immune response	2.33682e-05	65
GO:0042445	hormone metabolic process	2.36059e-05	73
GO:0009902	chloroplast relocation	2.60713e-05	15
GO:0051667	establishment of plastid localization	2.60713e-05	15
GO:0042435	indole-containing compound biosynthetic process	2.67607e-05	64
GO:0034661	ncRNA catabolic process	2.96039e-05	20
GO:0001666	response to hypoxia	2.96039e-05	147
GO:0048584	positive regulation of response to stimulus	3.19499e-05	127
GO:0010207	photosystem II assembly	3.19499e-05	21
GO:0016553	base conversion or substitution editing	3.19499e-05	21
GO:0009645	response to low light intensity stimulus	3.51712e-05	24
GO:0009668	plastid membrane organization	3.51712e-05	38
GO:0000459	exonucleolytic trimming involved in rRNA processing	3.88394e-05	11
GO:0000467	exonucleolytic trimming to generate mature 3'-end of 5.8S rRNA from tricistronic rRNA transcript (SSU-rRNA, 5.8S rRNA, LSU-rRNA)	3.88394e-05	11
GO:0090503	RNA phosphodiester bond hydrolysis, exonucleolytic	3.88394e-05	11
GO:0036293	response to decreased oxygen levels	3.88906e-05	150
GO:0010564	regulation of cell cycle process	4.46637e-05	76
GO:0070482	response to oxygen levels	4.63627e-05	150
GO:0043628	regulatory ncRNA 3'-end processing	5.8864e-05	18
GO:0044273	sulfur compound catabolic process	5.8864e-05	18
GO:0030490	maturation of SSU-rRNA	6.32969e-05	33
GO:0071027	nuclear RNA surveillance	6.48533e-05	14
GO:1900865	chloroplast RNA modification	6.48533e-05	14
GO:0006775	fat-soluble vitamin metabolic process	6.48533e-05	19
GO:0042362	fat-soluble vitamin biosynthetic process	6.48533e-05	19
GO:0051053	negative regulation of DNA metabolic process	7.08546e-05	24
GO:0090056	regulation of chlorophyll metabolic process	7.08546e-05	24
GO:0006576	biogenic amine metabolic process	7.59896e-05	50
GO:0036294	cellular response to decreased oxygen levels	8.76425e-05	108
GO:0071453	cellular response to oxygen levels	8.76425e-05	108
GO:0031324	negative regulation of cellular metabolic process	8.83026e-05	191
GO:0009773	photosynthetic electron transport in photosystem I	9.03519e-05	15
GO:0071025	RNA surveillance	9.03519e-05	15
GO:0010206	photosystem II repair	9.68582e-05	12
GO:0030091	protein repair	9.68582e-05	12
GO:0016078	tRNA catabolic process	0.00010789	10
GO:0071038	nuclear polyadenylation-dependent tRNA catabolic process	0.00010789	10
GO:0106354	tRNA surveillance	0.00010789	10
GO:0010073	meristem maintenance	0.000108056	119
GO:0016075	rRNA catabolic process	0.000111737	16
GO:0009308	amine metabolic process	0.000121805	76
GO:0002684	positive regulation of immune system process	0.000129006	41
GO:0050778	positive regulation of immune response	0.000129006	41
GO:0009626	plant-type hypersensitive response	0.000143704	43
GO:0009627	systemic acquired resistance	0.000146526	66
GO:0045089	positive regulation of innate immune response	0.000148545	40
GO:0044770	cell cycle phase transition	0.000155953	56
GO:0002253	activation of immune response	0.000160657	33
GO:0042273	ribosomal large subunit biogenesis	0.000163815	42
GO:0071456	cellular response to hypoxia	0.000163815	106
GO:0051702	biological process involved in interaction with symbiont	0.000177642	44
GO:0002218	activation of innate immune response	0.000180562	32
GO:0009743	response to carbohydrate	0.000184202	89
GO:0000154	rRNA modification	0.000188211	27
GO:0009851	auxin biosynthetic process	0.000188211	27
GO:1901361	organic cyclic compound catabolic process	0.000195401	142
GO:0034050	programmed cell death induced by symbiont	0.000202476	43
GO:0008219	cell death	0.000205865	111
GO:0006271	DNA strand elongation involved in DNA replication	0.000205865	14
GO:0016145	S-glycoside catabolic process	0.000205865	14
GO:0019759	glycosinolate catabolic process	0.000205865	14
GO:0019762	glucosinolate catabolic process	0.000205865	14
GO:0022616	DNA strand elongation	0.000205865	14
GO:0048532	anatomical structure arrangement	0.000206718	72
GO:0042446	hormone biosynthetic process	0.000207507	40
GO:0006310	DNA recombination	0.000213992	83
GO:0032042	mitochondrial DNA metabolic process	0.000235317	11
GO:0043633	polyadenylation-dependent RNA catabolic process	0.000235317	11
GO:0043634	polyadenylation-dependent ncRNA catabolic process	0.000235317	11
GO:0071029	nuclear ncRNA surveillance	0.000235317	11
GO:0071035	nuclear polyadenylation-dependent rRNA catabolic process	0.000235317	11
GO:0071046	nuclear polyadenylation-dependent ncRNA catabolic process	0.000235317	11
GO:0090502	RNA phosphodiester bond hydrolysis, endonucleolytic	0.000242635	15
GO:0006302	double-strand break repair	0.000267452	65
GO:0043467	regulation of generation of precursor metabolites and energy	0.000267452	22
GO:0006304	DNA modification	0.000289459	45
GO:0046283	anthocyanin-containing compound metabolic process	0.000316577	37
GO:0009110	vitamin biosynthetic process	0.000352318	46
GO:1901617	organic hydroxy compound biosynthetic process	0.000357605	104
GO:1900424	regulation of defense response to bacterium	0.000369252	33
GO:0000002	mitochondrial genome maintenance	0.000369252	12
GO:0031125	rRNA 3'-end processing	0.000369252	12
GO:0031126	sno(s)RNA 3'-end processing	0.000369252	12
GO:1901403	positive regulation of tetrapyrrole metabolic process	0.000369252	12
GO:0000079	regulation of cyclin-dependent protein serine/threonine kinase activity	0.000390512	29
GO:1904029	regulation of cyclin-dependent protein kinase activity	0.000390512	29
GO:0051276	chromosome organization	0.000390512	99
GO:0090698	post-embryonic plant morphogenesis	0.000400507	96
GO:0016108	tetraterpenoid metabolic process	0.000407534	24
GO:0016116	carotenoid metabolic process	0.000407534	24
GO:0019439	aromatic compound catabolic process	0.000426395	130
GO:0071103	DNA conformation change	0.000448394	23
GO:0009553	embryo sac development	0.00044977	76
GO:0044550	secondary metabolite biosynthetic process	0.000457927	160
GO:0071900	regulation of protein serine/threonine kinase activity	0.000543684	30
GO:0010114	response to red light	0.000551216	51
GO:1903047	mitotic cell cycle process	0.000551216	95
GO:0016074	sno(s)RNA metabolic process	0.000551216	14
GO:0043144	sno(s)RNA processing	0.000551216	14
GO:0009309	amine biosynthetic process	0.000551216	26
GO:0042401	biogenic amine biosynthetic process	0.000551216	26
GO:0003333	amino acid transmembrane transport	0.000600253	35
GO:0045786	negative regulation of cell cycle	0.000600253	35
GO:0034475	U4 snRNA 3'-end processing	0.000603032	10
GO:0032544	plastid translation	0.000621342	16
GO:0001522	pseudouridine synthesis	0.000621977	17
GO:0000725	recombinational repair	0.000621977	50
GO:0006766	vitamin metabolic process	0.0006979	53
GO:0045088	regulation of innate immune response	0.0006979	53
GO:0060918	auxin transport	0.000777835	61
GO:0009850	auxin metabolic process	0.000800688	38
GO:0006081	cellular aldehyde metabolic process	0.000820205	30
GO:0009914	hormone transport	0.00085492	62
GO:0051607	defense response to virus	0.000870435	35
GO:0140546	defense response to symbiont	0.000870435	35
GO:0090615	mitochondrial mRNA processing	0.000894507	11
GO:0001510	RNA methylation	0.000924197	37
GO:0000724	double-strand break repair via homologous recombination	0.000990112	47
GO:0042548	regulation of photosynthesis, light reaction	0.00103432	20
GO:0006305	DNA alkylation	0.00106734	31
GO:0006306	DNA methylation	0.00106734	31
GO:0010189	vitamin E biosynthetic process	0.00109725	12
GO:0034472	snRNA 3'-end processing	0.00109725	12
GO:0042360	vitamin E metabolic process	0.00109725	12
GO:0046700	heterocycle catabolic process	0.00109725	117
GO:0000470	maturation of LSU-rRNA	0.00109725	19
GO:0052542	defense response by callose deposition	0.00109725	19
GO:0010051	xylem and phloem pattern formation	0.00111926	46
GO:0006400	tRNA modification	0.00111926	40
GO:0000278	mitotic cell cycle	0.00111926	118
GO:0010212	response to ionizing radiation	0.00115575	18
GO:0016109	tetraterpenoid biosynthetic process	0.00115575	18
GO:0016117	carotenoid biosynthetic process	0.00115575	18
GO:2001020	regulation of response to DNA damage stimulus	0.00115575	18
GO:0016180	snRNA processing	0.00121209	13
GO:0044270	cellular nitrogen compound catabolic process	0.00125343	117
GO:0009082	branched-chain amino acid biosynthetic process	0.00126999	16
GO:0010112	regulation of systemic acquired resistance	0.00126999	16
GO:0071941	nitrogen cycle metabolic process	0.00127118	14
GO:0090305	nucleic acid phosphodiester bond hydrolysis	0.00127658	39
GO:0045859	regulation of protein kinase activity	0.00139429	34
GO:0010948	negative regulation of cell cycle process	0.00151221	31
GO:0008156	negative regulation of DNA replication	0.00151221	9
GO:0071051	polyadenylation-dependent snoRNA 3'-end processing	0.00151221	9
GO:2000104	negative regulation of DNA-templated DNA replication	0.00151221	9
GO:0002229	defense response to oomycetes	0.00162054	33
GO:0002757	immune response-activating signaling pathway	0.00178125	24
GO:0002764	immune response-regulating signaling pathway	0.00178125	24
GO:0045934	negative regulation of nucleobase-containing compound metabolic process	0.00190918	116
GO:0006633	fatty acid biosynthetic process	0.00192703	77
GO:0010016	shoot system morphogenesis	0.00197618	112
GO:0043549	regulation of kinase activity	0.00198048	34
GO:0000462	maturation of SSU-rRNA from tricistronic rRNA transcript (SSU-rRNA, 5.8S rRNA, LSU-rRNA)	0.00201145	23
GO:0002758	innate immune response-activating signaling pathway	0.00201145	23
GO:0008356	asymmetric cell division	0.00201145	23
GO:0051172	negative regulation of nitrogen compound metabolic process	0.0020513	162
GO:0006631	fatty acid metabolic process	0.00206338	132
GO:0048285	organelle fission	0.00221265	101
GO:0006270	DNA replication initiation	0.00229552	17
GO:0006282	regulation of DNA repair	0.00229552	17
GO:0006534	cysteine metabolic process	0.00229552	17
GO:0005982	starch metabolic process	0.00236536	37
GO:0006865	amino acid transport	0.00236536	37
GO:0009683	indoleacetic acid metabolic process	0.00248754	11
GO:0034427	nuclear-transcribed mRNA catabolic process, exonucleolytic, 3'-5'	0.00248754	11
GO:0042274	ribosomal small subunit biogenesis	0.00257892	44
GO:0140115	export across plasma membrane	0.00257892	44
GO:0009606	tropism	0.0025994	76
GO:0052544	defense response by callose deposition in cell wall	0.00267692	12
GO:2000038	regulation of stomatal complex development	0.00267692	12
GO:0006525	arginine metabolic process	0.00269943	14
GO:0000966	RNA 5'-end processing	0.00272258	13
GO:0052482	defense response by cell wall thickening	0.00272258	13
GO:0045037	protein import into chloroplast stroma	0.00327839	19
GO:2000031	regulation of salicylic acid mediated signaling pathway	0.00327839	19
GO:0009081	branched-chain amino acid metabolic process	0.00339827	28
GO:0007166	cell surface receptor signaling pathway	0.00360343	30
GO:0030422	siRNA processing	0.0036194	22
GO:0006401	RNA catabolic process	0.00381709	62
GO:0009069	serine family amino acid metabolic process	0.00423369	29
GO:0071398	cellular response to fatty acid	0.00423369	92
GO:0016114	terpenoid biosynthetic process	0.00426528	83
GO:0006568	tryptophan metabolic process	0.00433775	31
GO:0006586	indolalkylamine metabolic process	0.00433775	31
GO:0032392	DNA geometric change	0.00454998	16
GO:0032508	DNA duplex unwinding	0.00454998	16
GO:0000280	nuclear division	0.00455648	85
GO:0044772	mitotic cell cycle phase transition	0.00456438	42
GO:0034285	response to disaccharide	0.00493025	38
GO:0006783	heme biosynthetic process	0.00496376	15
GO:2001057	reactive nitrogen species metabolic process	0.00496376	15
GO:0009734	auxin-activated signaling pathway	0.00506725	51
GO:0000479	endonucleolytic cleavage of tricistronic rRNA transcript (SSU-rRNA, 5.8S rRNA, LSU-rRNA)	0.00506725	9
GO:0018216	peptidyl-arginine methylation	0.00506725	9
GO:0071219	cellular response to molecule of bacterial origin	0.00506725	9
GO:0012501	programmed cell death	0.00521362	80
GO:0009615	response to virus	0.00523097	46
GO:0071806	protein transmembrane transport	0.00523097	46
GO:0033044	regulation of chromosome organization	0.0052431	25
GO:0009682	induced systemic resistance	0.00529932	19
GO:0010025	wax biosynthetic process	0.00546773	22
GO:0010118	stomatal movement	0.00546773	73
GO:0071417	cellular response to organonitrogen compound	0.00555617	27
GO:0009744	response to sucrose	0.0055777	37
GO:0098781	ncRNA transcription	0.0055777	13
GO:0000478	endonucleolytic cleavage involved in rRNA processing	0.00559469	10
GO:0009684	indoleacetic acid biosynthetic process	0.00559469	10
GO:0009694	jasmonic acid metabolic process	0.00565025	29
GO:0009704	de-etiolation	0.00565025	12
GO:0016122	xanthophyll metabolic process	0.00565025	12
GO:0019685	photosynthesis, dark reaction	0.00565025	12
GO:0002098	tRNA wobble uridine modification	0.00565025	11
GO:0005977	glycogen metabolic process	0.00565025	11
GO:0006112	energy reserve metabolic process	0.00565025	11
GO:0006535	cysteine biosynthetic process from serine	0.00565025	11
GO:0009089	lysine biosynthetic process via diaminopimelate	0.00565025	11
GO:0032506	cytokinetic process	0.00565025	11
GO:0046451	diaminopimelate metabolic process	0.00565025	11
GO:1902288	regulation of defense response to oomycetes	0.00565025	11
GO:0009943	adaxial/abaxial axis specification	0.0057669	18
GO:0065002	intracellular protein transmembrane transport	0.00576834	45
GO:0010928	regulation of auxin mediated signaling pathway	0.00579307	24
GO:0044403	biological process involved in symbiotic interaction	0.00588619	48
GO:0008299	isoprenoid biosynthetic process	0.00590052	96
GO:0042026	protein refolding	0.00599379	21
GO:0000819	sister chromatid segregation	0.00606055	43
GO:0044786	cell cycle DNA replication	0.00638647	34
GO:0042168	heme metabolic process	0.00648901	17
GO:0090329	regulation of DNA-templated DNA replication	0.00672376	23
GO:0007623	circadian rhythm	0.00674042	71
GO:0048511	rhythmic process	0.00674042	71
GO:0010629	negative regulation of gene expression	0.00716331	128
GO:0009124	nucleoside monophosphate biosynthetic process	0.00716331	25
GO:1901570	fatty acid derivative biosynthetic process	0.00716331	25
GO:0006595	polyamine metabolic process	0.00726938	16
GO:0010229	inflorescence development	0.00726938	16
GO:0010166	wax metabolic process	0.00776212	22
GO:0019747	regulation of isoprenoid metabolic process	0.00776212	22
GO:0009890	negative regulation of biosynthetic process	0.00801495	150
GO:0140013	meiotic nuclear division	0.00815624	56
GO:0046618	xenobiotic export from cell	0.00870942	26
GO:1990961	xenobiotic detoxification by transmembrane export across the plasma membrane	0.00870942	26
GO:0009798	axis specification	0.00881515	28
GO:0071470	cellular response to osmotic stress	0.00881515	28
GO:0002213	defense response to insect	0.00891286	42
GO:0009403	toxin biosynthetic process	0.00899774	14
GO:0009700	indole phytoalexin biosynthetic process	0.00899774	14
GO:0046217	indole phytoalexin metabolic process	0.00899774	14
GO:0052314	phytoalexin metabolic process	0.00899774	14
GO:0052315	phytoalexin biosynthetic process	0.00899774	14
GO:0071365	cellular response to auxin stimulus	0.00947087	59
GO:0009991	response to extracellular stimulus	0.00949246	134
GO:0006275	regulation of DNA replication	0.0100468	25
GO:0009123	nucleoside monophosphate metabolic process	0.0100468	25
GO:0031167	rRNA methylation	0.0103701	17
GO:0031537	regulation of anthocyanin metabolic process	0.0103701	17
GO:0019344	cysteine biosynthetic process	0.0108687	12
GO:0051338	regulation of transferase activity	0.010908	39
GO:1905039	carboxylic acid transmembrane transport	0.0109905	42
GO:0001708	cell fate specification	0.0109905	22
GO:0009962	regulation of flavonoid biosynthetic process	0.0109905	22
GO:0009303	rRNA transcription	0.0109905	8
GO:0009759	indole glucosinolate biosynthetic process	0.0109905	8
GO:0009903	chloroplast avoidance movement	0.0109905	8
GO:0010239	chloroplast mRNA processing	0.0109905	8
GO:0018026	peptidyl-lysine monomethylation	0.0109905	8
GO:0042335	cuticle development	0.0109905	8
GO:0048629	trichome patterning	0.0109905	8
GO:1902290	positive regulation of defense response to oomycetes	0.0109905	8
GO:1902969	mitotic DNA replication	0.0109905	8
GO:0006188	IMP biosynthetic process	0.0112794	11
GO:0019253	reductive pentose-phosphate cycle	0.0112794	11
GO:0000741	karyogamy	0.0114914	19
GO:0009695	jasmonic acid biosynthetic process	0.0114914	19
GO:0010197	polar nucleus fusion	0.0114914	19
GO:0065001	specification of axis polarity	0.0114914	19
GO:0006189	'de novo' IMP biosynthetic process	0.0114914	10
GO:0006596	polyamine biosynthetic process	0.0114914	10
GO:0009970	cellular response to sulfate starvation	0.0114914	10
GO:0033260	nuclear DNA replication	0.0114914	10
GO:0009445	putrescine metabolic process	0.0114914	9
GO:0018195	peptidyl-arginine modification	0.0114914	9
GO:0042436	indole-containing compound catabolic process	0.0114914	9
GO:0071395	cellular response to jasmonic acid stimulus	0.0120715	87
GO:0009944	polarity specification of adaxial/abaxial axis	0.0130037	15
GO:0031407	oxylipin metabolic process	0.0130037	15
GO:2000022	regulation of jasmonic acid mediated signaling pathway	0.0131308	23
GO:0009084	glutamine family amino acid biosynthetic process	0.0133244	18
GO:0052545	callose localization	0.0133244	25
GO:0015698	inorganic anion transport	0.0133772	52
GO:1901987	regulation of cell cycle phase transition	0.0134898	34
GO:0009926	auxin polar transport	0.014113	46
GO:0001676	long-chain fatty acid metabolic process	0.0141695	32
GO:0009559	embryo sac central cell differentiation	0.0145935	20
GO:0006573	valine metabolic process	0.0146791	14
GO:0031408	oxylipin biosynthetic process	0.0146791	14
GO:0001932	regulation of protein phosphorylation	0.0164359	36
GO:1903825	organic acid transmembrane transport	0.0166064	42
GO:0009697	salicylic acid biosynthetic process	0.016681	13
GO:0010120	camalexin biosynthetic process	0.016681	13
GO:0052317	camalexin metabolic process	0.016681	13
GO:0010103	stomatal complex morphogenesis	0.0170423	19
GO:0045165	cell fate commitment	0.0172595	46
GO:0035266	meristem growth	0.017632	43
GO:0030488	tRNA methylation	0.0178671	16
GO:0031327	negative regulation of cellular biosynthetic process	0.0179503	142
GO:0009863	salicylic acid mediated signaling pathway	0.0182132	47
GO:1901699	cellular response to nitrogen compound	0.0182957	32
GO:0006298	mismatch repair	0.0185515	12
GO:0048564	photosystem I assembly	0.0185515	12
GO:0051304	chromosome separation	0.0185515	12
GO:2000904	regulation of starch metabolic process	0.0185515	12
GO:0006479	protein methylation	0.0188315	41
GO:0008213	protein alkylation	0.0188315	41
GO:0042325	regulation of phosphorylation	0.0188969	38
GO:0006073	cellular glucan metabolic process	0.0190759	91
GO:0098754	detoxification	0.019302	66
GO:0010305	leaf vascular tissue pattern formation	0.0195487	18
GO:0044042	glucan metabolic process	0.0196161	93
GO:0000070	mitotic sister chromatid segregation	0.0198138	33
GO:0000018	regulation of DNA recombination	0.0202487	15
GO:0009269	response to desiccation	0.0202487	15
GO:0046942	carboxylic acid transport	0.0202883	58
GO:0015977	carbon fixation	0.0202883	11
GO:0045910	negative regulation of DNA recombination	0.0202883	11
GO:0046040	IMP metabolic process	0.0202883	11
GO:0019252	starch biosynthetic process	0.0203563	20
GO:0010087	phloem or xylem histogenesis	0.0206881	69
GO:0031123	RNA 3'-end processing	0.0216217	37
GO:0006303	double-strand break repair via nonhomologous end joining	0.0222106	10
GO:0009098	leucine biosynthetic process	0.0222106	10
GO:0042126	nitrate metabolic process	0.0222106	10
GO:0042128	nitrate assimilation	0.0222106	10
GO:1900426	positive regulation of defense response to bacterium	0.0224566	17
GO:0016125	sterol metabolic process	0.0227449	32
GO:0033045	regulation of sister chromatid segregation	0.0230624	14
GO:0046890	regulation of lipid biosynthetic process	0.0230624	35
GO:1905393	plant organ formation	0.0235658	63
GO:0032875	regulation of DNA endoreduplication	0.0235658	19
GO:0006268	DNA unwinding involved in DNA replication	0.0235658	9
GO:0006346	DNA methylation-dependent heterochromatin formation	0.0235658	9
GO:0006526	arginine biosynthetic process	0.0235658	9
GO:0045005	DNA-templated DNA replication maintenance of fidelity	0.0235658	9
GO:0080142	regulation of salicylic acid biosynthetic process	0.0235658	9
GO:0042759	long-chain fatty acid biosynthetic process	0.0239421	21
GO:0006549	isoleucine metabolic process	0.0244347	8
GO:0009097	isoleucine biosynthetic process	0.0244347	8
GO:0010444	guard mother cell differentiation	0.0244347	8
GO:0019288	isopentenyl diphosphate biosynthetic process, methylerythritol 4-phosphate pathway	0.0244347	8
GO:0010119	regulation of stomatal movement	0.0252964	47
GO:0010200	response to chitin	0.0261264	13
GO:0090307	mitotic spindle assembly	0.0261264	13
GO:2000024	regulation of leaf development	0.0261264	13
GO:1900140	regulation of seedling development	0.0277682	45
GO:0070828	heterochromatin organization	0.0279188	22
GO:0009070	serine family amino acid biosynthetic process	0.0280122	20
GO:0034655	nucleobase-containing compound catabolic process	0.0289146	72
GO:0042908	xenobiotic transport	0.029279	27
GO:0048825	cotyledon development	0.029279	27
GO:0009813	flavonoid biosynthetic process	0.0298359	51
GO:0002221	pattern recognition receptor signaling pathway	0.0299924	15
GO:0033559	unsaturated fatty acid metabolic process	0.0299924	15
GO:0033037	polysaccharide localization	0.0305922	25
GO:0098661	inorganic anion transmembrane transport	0.0305922	25
GO:0080135	regulation of cellular response to stress	0.0313145	40
GO:0009640	photomorphogenesis	0.0313715	48
GO:0015849	organic acid transport	0.031693	58
GO:0051783	regulation of nuclear division	0.0319216	17
GO:0009624	response to nematode	0.0320714	37
GO:0009156	ribonucleoside monophosphate biosynthetic process	0.0324247	21
GO:0048598	embryonic morphogenesis	0.032552	19
GO:0002252	immune effector process	0.0339977	11
GO:0009085	lysine biosynthetic process	0.0339977	11
GO:0032776	DNA methylation on cytosine	0.0339977	11
GO:0071216	cellular response to biotic stimulus	0.0339977	11
GO:0007018	microtubule-based movement	0.0349438	29
GO:0009696	salicylic acid metabolic process	0.0356004	24
GO:0098813	nuclear chromosome segregation	0.0356621	57
GO:0009636	response to toxic substance	0.0372496	72
GO:0032543	mitochondrial translation	0.0372496	16
GO:1990110	callus formation	0.0372496	16
GO:0007005	mitochondrion organization	0.0377886	73
GO:0000097	sulfur amino acid biosynthetic process	0.0378008	20
GO:0031507	heterochromatin formation	0.0378008	20
GO:0070417	cellular response to cold	0.0379733	18
GO:0000394	RNA splicing, via endonucleolytic cleavage and ligation	0.0383094	10
GO:0010196	nonphotochemical quenching	0.0383094	10
GO:1990066	energy quenching	0.0383094	10
GO:0008202	steroid metabolic process	0.0386385	37
GO:0072593	reactive oxygen species metabolic process	0.0396986	56
GO:0006857	oligopeptide transport	0.0396986	13
GO:0007091	metaphase/anaphase transition of mitotic cell cycle	0.0396986	13
GO:0010052	guard cell differentiation	0.0396986	13
GO:0015833	peptide transport	0.0396986	13
GO:0044784	metaphase/anaphase transition of cell cycle	0.0396986	13
GO:0050829	defense response to Gram-negative bacterium	0.0396986	13
GO:0018958	phenol-containing compound metabolic process	0.0399396	31
GO:0006694	steroid biosynthetic process	0.0408423	23
GO:0009411	response to UV	0.0412514	52
GO:0000075	cell cycle checkpoint signaling	0.0422968	21
GO:0009161	ribonucleoside monophosphate metabolic process	0.0422968	21
GO:1901568	fatty acid derivative metabolic process	0.0422968	26
GO:0010332	response to gamma radiation	0.0422968	9
GO:1905156	negative regulation of photosynthesis	0.0422968	9
GO:2001251	negative regulation of chromosome organization	0.0422968	9
GO:0007140	male meiotic nuclear division	0.0422968	15
GO:0009251	glucan catabolic process	0.0422968	15
GO:0010143	cutin biosynthetic process	0.0422968	15
GO:0160062	cutin-based cuticle development	0.0422968	15
GO:0010193	response to ozone	0.0434559	17
GO:1901698	response to nitrogen compound	0.0436528	102
GO:0009723	response to ethylene	0.04385	103
GO:0010337	regulation of salicylic acid metabolic process	0.0455686	12
GO:0009064	glutamine family amino acid metabolic process	0.0455686	30
GO:0009404	toxin metabolic process	0.0455686	30
GO:0120254	olefinic compound metabolic process	0.0455686	37
GO:0043039	tRNA aminoacylation	0.0455686	27
GO:0000727	double-strand break repair via break-induced replication	0.0466004	8
GO:0031118	rRNA pseudouridine synthesis	0.0466004	8
GO:0090333	regulation of stomatal closure	0.0489961	20
GO:0031667	response to nutrient levels	0.0489961	107
GO:0006636	unsaturated fatty acid biosynthetic process	0.0489961	14
GO:0009126	purine nucleoside monophosphate metabolic process	0.0489961	14
GO:0009127	purine nucleoside monophosphate biosynthetic process	0.0489961	14
GO:0009167	purine ribonucleoside monophosphate metabolic process	0.0489961	14
GO:0009168	purine ribonucleoside monophosphate biosynthetic process	0.0489961	14
GO:0051983	regulation of chromosome segregation	0.0489961	14
GO:0055062	phosphate ion homeostasis	0.0489961	14
GO:0000910	cytokinesis	0.0497163	79
GO:1901658	glycosyl compound catabolic process	0.0497186	18
GO:0009864	induced systemic resistance, jasmonic acid mediated signaling pathway	0.0497186	7
GO:0015976	carbon utilization	0.0497186	7
GO:0016444	somatic cell DNA recombination	0.0497186	7
GO:0042372	phylloquinone biosynthetic process	0.0497186	7
GO:0042374	phylloquinone metabolic process	0.0497186	7
GO:0006563	L-serine metabolic process	0.0497186	16
GO:0042060	wound healing	0.0497186	16

## Sheet: S10
Supplementary Data. Phookaew et al. (2024). Active protein ubiquitination regulates xylem vessel functionality. Plant Cell.
Supplementary Data Set S10. Over-represented complete GO terms (Biological process) for significantly down-regulated genes in seiv6 to the wild-type VND7-VP16-GR with DEX treatment
GO term	Description	p.adjust	Count
GO:0048193	Golgi vesicle transport	1.44774e-61	116
GO:0009832	plant-type cell wall biogenesis	1.10177e-38	128
GO:0009834	plant-type secondary cell wall biogenesis	6.33574e-33	72
GO:0006888	endoplasmic reticulum to Golgi vesicle-mediated transport	3.35335e-30	59
GO:0044036	cell wall macromolecule metabolic process	8.59413e-28	91
GO:0000271	polysaccharide biosynthetic process	7.25606e-27	101
GO:0016051	carbohydrate biosynthetic process	3.26886e-26	128
GO:0010383	cell wall polysaccharide metabolic process	4.26281e-24	76
GO:0045491	xylan metabolic process	8.77145e-24	43
GO:0044038	cell wall macromolecule biosynthetic process	2.3916e-21	53
GO:0070589	cellular component macromolecule biosynthetic process	2.3916e-21	53
GO:0044264	cellular polysaccharide metabolic process	2.3916e-21	103
GO:0006891	intra-Golgi vesicle-mediated transport	4.66882e-21	30
GO:0044262	cellular carbohydrate metabolic process	4.66882e-21	124
GO:0070592	cell wall polysaccharide biosynthetic process	7.74081e-21	51
GO:1903338	regulation of cell wall organization or biogenesis	1.01178e-20	42
GO:0006886	intracellular protein transport	1.01178e-20	130
GO:2000652	regulation of secondary cell wall biogenesis	3.59362e-20	38
GO:0007010	cytoskeleton organization	7.68601e-20	100
GO:0033692	cellular polysaccharide biosynthetic process	4.18228e-19	75
GO:0045492	xylan biosynthetic process	4.09342e-18	29
GO:0034637	cellular carbohydrate biosynthetic process	4.09342e-18	82
GO:0016050	vesicle organization	6.02352e-17	51
GO:0010410	hemicellulose metabolic process	1.50009e-16	50
GO:0010256	endomembrane system organization	3.34459e-16	50
GO:0044087	regulation of cellular component biogenesis	1.69219e-15	54
GO:0097435	supramolecular fiber organization	1.0511e-14	61
GO:0006890	retrograde vesicle-mediated transport, Golgi to endoplasmic reticulum	1.47722e-14	24
GO:0009225	nucleotide-sugar metabolic process	2.36492e-14	30
GO:0009100	glycoprotein metabolic process	5.23868e-14	58
GO:0045489	pectin biosynthetic process	6.79709e-14	34
GO:0009226	nucleotide-sugar biosynthetic process	2.1989e-13	26
GO:0034976	response to endoplasmic reticulum stress	6.94493e-13	46
GO:0032940	secretion by cell	1.37724e-12	36
GO:0030036	actin cytoskeleton organization	1.4165e-12	44
GO:0046903	secretion	1.70336e-12	38
GO:0006486	protein glycosylation	1.71165e-12	53
GO:0043413	macromolecule glycosylation	1.71165e-12	53
GO:0007030	Golgi organization	2.16097e-12	25
GO:0009101	glycoprotein biosynthetic process	2.16097e-12	53
GO:0030029	actin filament-based process	5.30795e-12	45
GO:0006892	post-Golgi vesicle-mediated transport	5.36905e-12	24
GO:0007015	actin filament organization	6.18065e-12	41
GO:0070085	glycosylation	7.79984e-12	53
GO:0006900	vesicle budding from membrane	4.60167e-11	27
GO:0006897	endocytosis	5.15694e-11	35
GO:0098876	vesicle-mediated transport to the plasma membrane	9.64819e-11	20
GO:0009826	unidimensional cell growth	1.07384e-10	104
GO:0009664	plant-type cell wall organization	1.22924e-10	55
GO:0051668	localization within membrane	1.65144e-10	44
GO:0090114	COPII-coated vesicle budding	1.29039e-09	16
GO:0045229	external encapsulating structure organization	3.04461e-09	85
GO:0009856	pollination	4.27114e-09	77
GO:0044706	multi-multicellular organism process	4.27114e-09	77
GO:0010413	glucuronoxylan metabolic process	7.87581e-09	11
GO:0010417	glucuronoxylan biosynthetic process	7.87581e-09	11
GO:0030244	cellulose biosynthetic process	1.35688e-08	28
GO:0030968	endoplasmic reticulum unfolded protein response	1.64996e-08	19
GO:0006893	Golgi to plasma membrane transport	1.73386e-08	14
GO:0006986	response to unfolded protein	1.937e-08	20
GO:0034620	cellular response to unfolded protein	1.937e-08	20
GO:0035966	response to topologically incorrect protein	3.76685e-08	26
GO:0035459	vesicle cargo loading	4.10566e-08	11
GO:0048468	cell development	9.02994e-08	96
GO:0016197	endosomal transport	9.92502e-08	28
GO:0030243	cellulose metabolic process	9.92502e-08	28
GO:0009306	protein secretion	9.92502e-08	14
GO:0035592	establishment of protein localization to extracellular region	9.92502e-08	14
GO:0071692	protein localization to extracellular region	9.92502e-08	14
GO:0061024	membrane organization	1.3193e-07	62
GO:0006887	exocytosis	1.46241e-07	24
GO:0071555	cell wall organization	1.79453e-07	70
GO:0051274	beta-glucan biosynthetic process	1.82472e-07	29
GO:0048868	pollen tube development	2.44485e-07	60
GO:0090110	COPII-coated vesicle cargo loading	2.73843e-07	10
GO:0045010	actin nucleation	4.57441e-07	16
GO:0000226	microtubule cytoskeleton organization	4.58314e-07	49
GO:0007017	microtubule-based process	4.70059e-07	57
GO:0000904	cell morphogenesis involved in differentiation	5.32521e-07	70
GO:0140352	export from cell	5.91316e-07	45
GO:0030865	cortical cytoskeleton organization	7.89466e-07	24
GO:0045047	protein targeting to ER	8.46308e-07	18
GO:0072599	establishment of protein localization to endoplasmic reticulum	8.46308e-07	18
GO:0051273	beta-glucan metabolic process	1.18409e-06	29
GO:0035967	cellular response to topologically incorrect protein	1.32949e-06	23
GO:0045488	pectin metabolic process	1.59155e-06	44
GO:0010393	galacturonan metabolic process	1.87544e-06	44
GO:0042147	retrograde transport, endosome to Golgi	1.92585e-06	15
GO:0000911	cytokinesis by cell plate formation	1.92617e-06	24
GO:0007264	small GTPase mediated signal transduction	2.06744e-06	16
GO:0032970	regulation of actin filament-based process	3.01796e-06	18
GO:0070972	protein localization to endoplasmic reticulum	3.28543e-06	20
GO:0008154	actin polymerization or depolymerization	4.49739e-06	18
GO:0051640	organelle localization	6.51287e-06	38
GO:0010089	xylem development	6.51287e-06	20
GO:0006903	vesicle targeting	6.51287e-06	11
GO:1905177	tracheary element differentiation	6.51287e-06	11
GO:0007034	vacuolar transport	7.6379e-06	31
GO:0022406	membrane docking	7.6888e-06	19
GO:0140056	organelle localization by membrane tethering	7.6888e-06	19
GO:0016482	cytosolic transport	7.85848e-06	16
GO:0009250	glucan biosynthetic process	1.02658e-05	37
GO:0032956	regulation of actin cytoskeleton organization	1.05746e-05	17
GO:0060627	regulation of vesicle-mediated transport	1.20131e-05	13
GO:2001006	regulation of cellulose biosynthetic process	1.28991e-05	11
GO:0140029	exocytic process	1.59855e-05	9
GO:0090174	organelle membrane fusion	1.59855e-05	20
GO:0006613	cotranslational protein targeting to membrane	1.73079e-05	12
GO:0006614	SRP-dependent cotranslational protein targeting to membrane	1.73079e-05	12
GO:0006073	cellular glucan metabolic process	1.90656e-05	50
GO:0006906	vesicle fusion	1.97576e-05	19
GO:0048284	organelle fusion	2.02009e-05	27
GO:0061025	membrane fusion	2.08709e-05	23
GO:0032950	regulation of beta-glucan metabolic process	2.32236e-05	11
GO:0032951	regulation of beta-glucan biosynthetic process	2.32236e-05	11
GO:0034410	cell wall beta-glucan biosynthetic process	2.32236e-05	11
GO:0052324	plant-type cell wall cellulose biosynthetic process	2.32236e-05	11
GO:0031204	post-translational protein targeting to membrane, translocation	3.46969e-05	8
GO:0000919	cell plate assembly	3.63191e-05	9
GO:0044042	glucan metabolic process	3.82138e-05	50
GO:0048278	vesicle docking	4.07217e-05	15
GO:0009860	pollen tube growth	4.61759e-05	42
GO:0010087	phloem or xylem histogenesis	5.17212e-05	39
GO:0019321	pentose metabolic process	5.96722e-05	10
GO:0007029	endoplasmic reticulum organization	6.84132e-05	14
GO:0034314	Arp2/3 complex-mediated actin nucleation	7.75562e-05	9
GO:0030041	actin filament polymerization	7.7949e-05	12
GO:0060321	acceptance of pollen	8.68828e-05	8
GO:0000910	cytokinesis	8.92409e-05	44
GO:0048588	developmental cell growth	9.41738e-05	60
GO:0010192	mucilage biosynthetic process	9.80863e-05	14
GO:0072657	protein localization to membrane	9.87311e-05	28
GO:0090150	establishment of protein localization to membrane	9.87311e-05	28
GO:0032885	regulation of polysaccharide biosynthetic process	0.000110298	13
GO:0009932	cell tip growth	0.000129435	47
GO:0009808	lignin metabolic process	0.000151333	21
GO:0009408	response to heat	0.000161226	72
GO:0010962	regulation of glucan biosynthetic process	0.000184049	12
GO:0048199	vesicle targeting, to, from or within Golgi	0.000187025	8
GO:0048363	mucilage pectin metabolic process	0.000187025	8
GO:0052541	plant-type cell wall cellulose metabolic process	0.0001904	11
GO:0052546	cell wall pectin metabolic process	0.000193129	14
GO:0046578	regulation of Ras protein signal transduction	0.000193129	7
GO:0048358	mucilage pectin biosynthetic process	0.000193129	7
GO:0051056	regulation of small GTPase mediated signal transduction	0.000193129	7
GO:0006898	receptor-mediated endocytosis	0.000211392	15
GO:0006620	post-translational protein targeting to endoplasmic reticulum membrane	0.000262418	9
GO:0090481	pyrimidine nucleotide-sugar transmembrane transport	0.000262418	9
GO:0110053	regulation of actin filament organization	0.000262467	12
GO:0006612	protein targeting to membrane	0.000276631	21
GO:0009809	lignin biosynthetic process	0.000277937	18
GO:0034406	cell wall beta-glucan metabolic process	0.000284859	11
GO:0009698	phenylpropanoid metabolic process	0.000316238	33
GO:0051648	vesicle localization	0.000354013	14
GO:0051650	establishment of vesicle localization	0.000354013	14
GO:0072583	clathrin-dependent endocytosis	0.000354013	14
GO:0006904	vesicle docking involved in exocytosis	0.000439277	7
GO:0048759	xylem vessel member cell differentiation	0.000439277	7
GO:0051211	anisotropic cell growth	0.000439277	7
GO:0032881	regulation of polysaccharide metabolic process	0.000490742	15
GO:0051258	protein polymerization	0.000490742	15
GO:0051493	regulation of cytoskeleton organization	0.000606741	21
GO:0032879	regulation of localization	0.000607942	33
GO:0007163	establishment or maintenance of cell polarity	0.000630135	11
GO:0006457	protein folding	0.000634394	38
GO:0009699	phenylpropanoid biosynthetic process	0.000654684	27
GO:0051336	regulation of hydrolase activity	0.000721551	21
GO:0006901	vesicle coating	0.000894464	7
GO:0051046	regulation of secretion	0.000894464	7
GO:1903530	regulation of secretion by cell	0.000894464	7
GO:0008064	regulation of actin polymerization or depolymerization	0.00105165	10
GO:0030832	regulation of actin filament length	0.00105165	10
GO:0009825	multidimensional cell growth	0.00109134	14
GO:0010191	mucilage metabolic process	0.00109134	14
GO:0051049	regulation of transport	0.00129759	28
GO:0010498	proteasomal protein catabolic process	0.00135824	55
GO:0044550	secondary metabolite biosynthetic process	0.00148153	67
GO:0043622	cortical microtubule organization	0.00172644	15
GO:0051017	actin filament bundle assembly	0.00174932	9
GO:0061572	actin filament bundle organization	0.00174932	9
GO:0005996	monosaccharide metabolic process	0.00237572	29
GO:0032535	regulation of cellular component size	0.00242632	16
GO:0090066	regulation of anatomical structure size	0.00242632	16
GO:0009555	pollen development	0.00264777	64
GO:0043161	proteasome-mediated ubiquitin-dependent protein catabolic process	0.0027782	51
GO:0006896	Golgi to vacuole transport	0.00292083	8
GO:0051128	regulation of cellular component organization	0.00320735	60
GO:1902903	regulation of supramolecular fiber organization	0.00328151	12
GO:0033043	regulation of organelle organization	0.00347416	33
GO:0007041	lysosomal transport	0.00439191	6
GO:0017157	regulation of exocytosis	0.00439191	6
GO:0055086	nucleobase-containing small molecule metabolic process	0.00457642	67
GO:0032984	protein-containing complex disassembly	0.00465104	19
GO:0007265	Ras protein signal transduction	0.00475877	7
GO:0051259	protein complex oligomerization	0.00497371	15
GO:0015780	nucleotide-sugar transmembrane transport	0.00530279	9
GO:0006914	autophagy	0.00619137	20
GO:0061919	process utilizing autophagic mechanism	0.00619137	20
GO:0051701	biological process involved in interaction with host	0.00645724	8
GO:0009875	pollen-pistil interaction	0.00735994	11
GO:0045493	xylan catabolic process	0.0073757	7
GO:2000895	hemicellulose catabolic process	0.0073757	7
GO:0006487	protein N-linked glycosylation	0.00771459	13
GO:0090693	plant organ senescence	0.00854102	60
GO:1901264	carbohydrate derivative transport	0.00868763	15
GO:0008360	regulation of cell shape	0.00913584	8
GO:0043255	regulation of carbohydrate biosynthetic process	0.0104104	15
GO:0043087	regulation of GTPase activity	0.01066	12
GO:0044347	cell wall polysaccharide catabolic process	0.0110032	7
GO:0044000	movement in host	0.0121563	6
GO:0044001	migration in host	0.0121563	6
GO:0046739	transport of virus in multicellular host	0.0121563	6
GO:0031122	cytoplasmic microtubule organization	0.0121734	15
GO:0006084	acetyl-CoA metabolic process	0.0124694	10
GO:0006109	regulation of carbohydrate metabolic process	0.0127678	19
GO:0016998	cell wall macromolecule catabolic process	0.0160436	10
GO:0019751	polyol metabolic process	0.0170835	14
GO:0022411	cellular component disassembly	0.0182977	23
GO:0006490	oligosaccharide-lipid intermediate biosynthetic process	0.0186506	6
GO:0006493	protein O-linked glycosylation	0.0186506	6
GO:0051261	protein depolymerization	0.019269	12
GO:0006491	N-glycan processing	0.0195571	5
GO:0036503	ERAD pathway	0.0196295	15
GO:0060341	regulation of cellular localization	0.01984	10
GO:0030833	regulation of actin filament polymerization	0.0218433	7
GO:0016311	dephosphorylation	0.0221958	39
GO:0019853	L-ascorbic acid biosynthetic process	0.0223544	8
GO:0048469	cell maturation	0.0228598	28
GO:0048764	trichoblast maturation	0.0228598	28
GO:0048765	root hair cell differentiation	0.0228598	28
GO:0009846	pollen germination	0.0237665	17
GO:0010150	leaf senescence	0.0257773	51
GO:0046794	transport of virus	0.0267085	6
GO:0071695	anatomical structure maturation	0.0285189	58
GO:0051656	establishment of organelle localization	0.0288547	18
GO:0070726	cell wall assembly	0.028984	7
GO:0071668	plant-type cell wall assembly	0.028984	7
GO:0006616	SRP-dependent cotranslational protein targeting to membrane, translocation	0.0305071	5
GO:0010675	regulation of cellular carbohydrate metabolic process	0.0308409	14
GO:0019852	L-ascorbic acid metabolic process	0.0333111	9
GO:1901336	lactone biosynthetic process	0.0333111	9
GO:0030042	actin filament depolymerization	0.0366695	8
GO:0051223	regulation of protein transport	0.0371434	6
GO:0070201	regulation of establishment of protein localization	0.0371434	6
GO:0010497	plasmodesmata-mediated intercellular transport	0.0382156	7
GO:0010053	root epidermal cell differentiation	0.0385071	31
GO:0021700	developmental maturation	0.0406546	60
GO:0043547	positive regulation of GTPase activity	0.0432675	10
GO:1901334	lactone metabolic process	0.0432675	10
GO:0043666	regulation of phosphoprotein phosphatase activity	0.0455977	8
GO:0044089	positive regulation of cellular component biogenesis	0.0455977	8
GO:0010054	trichoblast differentiation	0.0480548	28

[truncated: 17 more sheets: S11, S12, S13, S14, S15, S16, S17, S18, S19, S20, S21, S22, S23, S24, S25, S26, S27]
